# Supplementary material for: An Efficient Agrobacterium-Mediated Genetic Transformation System for Gene Editing in Strawberry (Fragaria × ananassa)
Source: Plants (Basel). 2024 Feb 20;13(5):563. doi: 10.3390/plants13050563 (PMC10934387; doi:10.3390/plants13050563)
Supplement: Supplementary file 1 [file plants-13-00563-s001.zip]

Archive with 5 entries (5 files):
- Data_S1_Raw data of Hi-TOM sequencing (NO. USR-14596).tar.gz
- Data_S2_Raw data of Hi-TOM sequencing (NO. USR-15933).gz
- Data_S3_Reference genome of the wildtype strawberry used for genotyping.zip
- plants-2757540_supplementary.pdf
- Table_S5_Hi-TOM-sequencing-result.xlsx
