# Supplementary material for: An Efficient Agrobacterium-Mediated Genetic Transformation System for Gene Editing in Strawberry (Fragaria × ananassa)
Source: Plants (Basel). 2024 Feb 20;13(5):563. doi: 10.3390/plants13050563 (PMC10934387; doi:10.3390/plants13050563)
Supplement: Supplementary file 1 [file plants-13-00563-s001.zip › Table_S5_Hi-TOM-sequencing-result.xlsx]

## Sheet: USR-14596-Hi-TOM-seq
		Fvb7-1		Fvb7-2		Fvb7-3		Fvb7-4
NO.	Lines	Sort	Reads number	Ratio	Left variation type	Right variation type	Left variation	Right variation	Left reads seq	Right reads seq
1	fvb7-1/2/3 #1	001-refFvb3
		1	2614	0.673	1D,SNP	1D,SNP	A->G,A->G,T->G,A,C->T	A,C->T	GTGGGgACTAAACTACAgGTGATTATAACCAAgCTGGGGCTAAGGATCCAGGAAAGAGGGGGTGTGGTGATGGGTGCACCGCTTGTTcA-CCCGGTGATCAGCACTTtTGGTTTGGACGCCCGC	GGTGATGGGTGCACCGCTTGTTCa-CCCGGTGATCAGCACTTtTGGTTTGGACGCCCGCGCTTCTTGCTCTTCCTCATCCACTTTGTTTTATTCCAGGTAGTTCAACTTGCTAG
		2	225	0.0579	1D,SNP	1D,SNP	A->G,T->G,C->T,A->T,G->C,A	A,T->C	GTGGGgACTAAACTACAAGTGATTATAACCAAgCTGGGGCTAAGGATtCAGGAtAcAGGGGGTGTGGTGATGGGTGCACCGCTTGTTcA-CCCGGTGATCAGCACTTCTGGTTTGGACGCCCGC	GGTGATGGGTGCACCGCTTGTTCa-CCCGGTGATCAGCACTTCTGGTTTGGACGCCCGCGCTTCTTGCTCTTCCTCATCCACTTTGcTTTATTCCAGGTAGTTCAACTTGCTAG
		3	184	0.0474	1D,SNP	1D	A->G,A	A	GTGGGgACTAAACTACAAGTGATTATAACCAATCTGGGGCTAAGGATCCAGGAAAGAGGGGGTGTGGTGATGGGTGCACCGCTTGTTcA-CCCGGTGATCAGCACTTCTGGTTTGGACGCCCGC	GGTGATGGGTGCACCGCTTGTTCa-CCCGGTGATCAGCACTTCTGGTTTGGACGCCCGCGCTTCTTGCTCTTCCTCATCCACTTTGTTTTATTCCAGGTAGTTCAACTTGCTAG
		4	125	0.0322	1D,SNP	1D,SNP	A->G,A->G,T->G,A,C->T	A,C->T,T->C	GTGGGgACTAAACTACAgGTGATTATAACCAAgCTGGGGCTAAGGATCCAGGAAAGAGGGGGTGTGGTGATGGGTGCACCGCTTGTTcA-CCCGGTGATCAGCACTTtTGGTTTGGACGCCCGC	GGTGATGGGTGCACCGCTTGTTCa-CCCGGTGATCAGCACTTtTGGTTTGGACGCCCGCGCTTCTTGCTCTTCCTCATCCACTTTGcTTTATTCCAGGTAGTTCAACTTGCTAG
		5	114	0.0294	1D,SNP	1D,SNP	A->G,A->G,T->G,C->T,A->T,G->C,A	A,T->C	GTGGGgACTAAACTACAgGTGATTATAACCAAgCTGGGGCTAAGGATtCAGGAtAcAGGGGGTGTGGTGATGGGTGCACCGCTTGTTcA-CCCGGTGATCAGCACTTCTGGTTTGGACGCCCGC	GGTGATGGGTGCACCGCTTGTTCa-CCCGGTGATCAGCACTTCTGGTTTGGACGCCCGCGCTTCTTGCTCTTCCTCATCCACTTTGcTTTATTCCAGGTAGTTCAACTTGCTAG
		6	109	0.0281	1D,SNP	1D	A->G,A->G,T->G,A	C->T,T->C	GTGGGgACTAAACTACAgGTGATTATAACCAAgCTGGGGCTAAGGATCCAGGAAAGAGGGGGTGTGGTGATGGGTGCACCGCTTGTTcA-CCCGGTGATCAGCACTTCTGGTTTGGACGCCCGC	GTGATGGGTGCACCGCTTGTTCAACCCGGTGATCAGCACTTCTGGTTTGGACGCCCGCGCTTCTTGCTCTTCCTCATCCAtTTTGcTTTATTCCAGGTAGTTCAACTTGCTAG
		7	95	0.0245	1D,1D,SNP	1D,SNP	A,A->G,T->G,A,C->T	A,C->T	GTGGGaCTAAACTACAgGTGATTATAACCAAgCTGGGGCTAAGGATCCAGGAAAGAGGGGGTGTGGTGATGGGTGCACCGCTTGTTcA-CCCGGTGATCAGCACTTtTGGTTTGGACGCCCGCG	GGTGATGGGTGCACCGCTTGTTCa-CCCGGTGATCAGCACTTtTGGTTTGGACGCCCGCGCTTCTTGCTCTTCCTCATCCACTTTGTTTTATTCCAGGTAGTTCAACTTGCTAG
		8	87	0.0224	1D,SNP	1D,SNP	A->G,T->G,A,C->T	A,C->T	GTGGGgACTAAACTACAAGTGATTATAACCAAgCTGGGGCTAAGGATCCAGGAAAGAGGGGGTGTGGTGATGGGTGCACCGCTTGTTcA-CCCGGTGATCAGCACTTtTGGTTTGGACGCCCGC	GGTGATGGGTGCACCGCTTGTTCa-CCCGGTGATCAGCACTTtTGGTTTGGACGCCCGCGCTTCTTGCTCTTCCTCATCCACTTTGTTTTATTCCAGGTAGTTCAACTTGCTAG
		9	72	0.0185	1D,SNP	1D	A->G,A->G,A	A	GTGGGgACTAAACTACAgGTGATTATAACCAATCTGGGGCTAAGGATCCAGGAAAGAGGGGGTGTGGTGATGGGTGCACCGCTTGTTcA-CCCGGTGATCAGCACTTCTGGTTTGGACGCCCGC	GGTGATGGGTGCACCGCTTGTTCa-CCCGGTGATCAGCACTTCTGGTTTGGACGCCCGCGCTTCTTGCTCTTCCTCATCCACTTTGTTTTATTCCAGGTAGTTCAACTTGCTAG
		10	66	0.017	1D,SNP	1D,SNP	A->G,T->G,C->T,A->T,G->C,A,C->T	A,C->T	GTGGGgACTAAACTACAAGTGATTATAACCAAgCTGGGGCTAAGGATtCAGGAtAcAGGGGGTGTGGTGATGGGTGCACCGCTTGTTcA-CCCGGTGATCAGCACTTtTGGTTTGGACGCCCGC	GGTGATGGGTGCACCGCTTGTTCa-CCCGGTGATCAGCACTTtTGGTTTGGACGCCCGCGCTTCTTGCTCTTCCTCATCCACTTTGTTTTATTCCAGGTAGTTCAACTTGCTAG
		11	53	0.0136	1D,SNP	1D,SNP	A->G,A->G,T->G,A	A,T->C	GTGGGgACTAAACTACAgGTGATTATAACCAAgCTGGGGCTAAGGATCCAGGAAAGAGGGGGTGTGGTGATGGGTGCACCGCTTGTTcA-CCCGGTGATCAGCACTTCTGGTTTGGACGCCCGC	GGTGATGGGTGCACCGCTTGTTCa-CCCGGTGATCAGCACTTCTGGTTTGGACGCCCGCGCTTCTTGCTCTTCCTCATCCACTTTGcTTTATTCCAGGTAGTTCAACTTGCTAG
		12	52	0.0134	1D,SNP	1D,SNP	A->G,A,C->T	A,C->T	GTGGGgACTAAACTACAAGTGATTATAACCAATCTGGGGCTAAGGATCCAGGAAAGAGGGGGTGTGGTGATGGGTGCACCGCTTGTTcA-CCCGGTGATCAGCACTTtTGGTTTGGACGCCCGC	GGTGATGGGTGCACCGCTTGTTCa-CCCGGTGATCAGCACTTtTGGTTTGGACGCCCGCGCTTCTTGCTCTTCCTCATCCACTTTGTTTTATTCCAGGTAGTTCAACTTGCTAG
		13	47	0.0121	1D,SNP	1D,SNP	A->G,A->G,T->G,A,C->T	A,C->T,C->G	GTGGGgACTAAACTACAgGTGATTATAACCAAgCTGGGGCTAAGGATCCAGGAAAGAGGGGGTGTGGTGATGGGTGCACCGCTTGTTcA-CCCGGTGATCAGCACTTtTGGTTTGGACGCCCGC	GGTGATGGGTGCACCGCTTGTTCa-CCCGGTGATCAGCACTTtTGGTTTGGACGCCCGCGCTTCTTGCTCTTCCTCATCCACTTTGTTTTATTgCAGGTAGTTCAACTTGCTAG
		14	41	0.0106	1D,SNP	1D	A->G,T->G,C->T,A->T,G->C,A	A	GTGGGgACTAAACTACAAGTGATTATAACCAAgCTGGGGCTAAGGATtCAGGAtAcAGGGGGTGTGGTGATGGGTGCACCGCTTGTTcA-CCCGGTGATCAGCACTTCTGGTTTGGACGCCCGC	GGTGATGGGTGCACCGCTTGTTCa-CCCGGTGATCAGCACTTCTGGTTTGGACGCCCGCGCTTCTTGCTCTTCCTCATCCACTTTGTTTTATTCCAGGTAGTTCAACTTGCTAG
2	fvb7-1/2/3 #2	002-refFvb3
		1	2907	0.7564	1D,SNP	1D,SNP	A->G,A->G,T->G,A,C->T	A,C->T	GTGGGgACTAAACTACAgGTGATTATAACCAAgCTGGGGCTAAGGATCCAGGAAAGAGGGGGTGTGGTGATGGGTGCACCGCTTGTTcA-CCCGGTGATCAGCACTTtTGGTTTGGACGCCCGC	GGTGATGGGTGCACCGCTTGTTCa-CCCGGTGATCAGCACTTtTGGTTTGGACGCCCGCGCTTCTTGCTCTTCCTCATCCACTTTGTTTTATTCCAGGTAGTTCAACTTGCTAG
		2	135	0.0351	1D,SNP	1D,SNP	A->G,T->G,C->T,A->T,G->C,A	A,T->C	GTGGGgACTAAACTACAAGTGATTATAACCAAgCTGGGGCTAAGGATtCAGGAtAcAGGGGGTGTGGTGATGGGTGCACCGCTTGTTcA-CCCGGTGATCAGCACTTCTGGTTTGGACGCCCGC	GGTGATGGGTGCACCGCTTGTTCa-CCCGGTGATCAGCACTTCTGGTTTGGACGCCCGCGCTTCTTGCTCTTCCTCATCCACTTTGcTTTATTCCAGGTAGTTCAACTTGCTAG
		3	114	0.0297	1D,SNP	1D	A->G,A	A	GTGGGgACTAAACTACAAGTGATTATAACCAATCTGGGGCTAAGGATCCAGGAAAGAGGGGGTGTGGTGATGGGTGCACCGCTTGTTcA-CCCGGTGATCAGCACTTCTGGTTTGGACGCCCGC	GGTGATGGGTGCACCGCTTGTTCa-CCCGGTGATCAGCACTTCTGGTTTGGACGCCCGCGCTTCTTGCTCTTCCTCATCCACTTTGTTTTATTCCAGGTAGTTCAACTTGCTAG
		4	105	0.0273	1D,SNP	1D,SNP	A->G,C->G,A->G,T->G,A,C->T	A,C->T	GTGGGgACTAAACTAgAgGTGATTATAACCAAgCTGGGGCTAAGGATCCAGGAAAGAGGGGGTGTGGTGATGGGTGCACCGCTTGTTcA-CCCGGTGATCAGCACTTtTGGTTTGGACGCCCGC	GGTGATGGGTGCACCGCTTGTTCa-CCCGGTGATCAGCACTTtTGGTTTGGACGCCCGCGCTTCTTGCTCTTCCTCATCCACTTTGTTTTATTCCAGGTAGTTCAACTTGCTAG
		5	81	0.0211	1D,SNP	1D,SNP	A->G,A->G,T->G,C->T,A->T,G->C,A	A,T->C	GTGGGgACTAAACTACAgGTGATTATAACCAAgCTGGGGCTAAGGATtCAGGAtAcAGGGGGTGTGGTGATGGGTGCACCGCTTGTTcA-CCCGGTGATCAGCACTTCTGGTTTGGACGCCCGC	GGTGATGGGTGCACCGCTTGTTCa-CCCGGTGATCAGCACTTCTGGTTTGGACGCCCGCGCTTCTTGCTCTTCCTCATCCACTTTGcTTTATTCCAGGTAGTTCAACTTGCTAG
		6	77	0.02	1D,SNP	1D,SNP	A->G,T->G,A,C->T	A,C->T	GTGGGgACTAAACTACAAGTGATTATAACCAAgCTGGGGCTAAGGATCCAGGAAAGAGGGGGTGTGGTGATGGGTGCACCGCTTGTTcA-CCCGGTGATCAGCACTTtTGGTTTGGACGCCCGC	GGTGATGGGTGCACCGCTTGTTCa-CCCGGTGATCAGCACTTtTGGTTTGGACGCCCGCGCTTCTTGCTCTTCCTCATCCACTTTGTTTTATTCCAGGTAGTTCAACTTGCTAG
		7	75	0.0195	1D,SNP	1D	A->G,A->G,T->G,A	A	GTGGGgACTAAACTACAgGTGATTATAACCAAgCTGGGGCTAAGGATCCAGGAAAGAGGGGGTGTGGTGATGGGTGCACCGCTTGTTcA-CCCGGTGATCAGCACTTCTGGTTTGGACGCCCGC	GGTGATGGGTGCACCGCTTGTTCa-CCCGGTGATCAGCACTTCTGGTTTGGACGCCCGCGCTTCTTGCTCTTCCTCATCCACTTTGTTTTATTCCAGGTAGTTCAACTTGCTAG
		8	75	0.0195	1D,SNP	1D,SNP	A->G,A->G,T->G,A,C->T	A,C->T,A->C	GTGGGgACTAAACTACAgGTGATTATAACCAAgCTGGGGCTAAGGATCCAGGAAAGAGGGGGTGTGGTGATGGGTGCACCGCTTGTTcA-CCCGGTGATCAGCACTTtTGGTTTGGACGCCCGC	GGTGATGGGTGCACCGCTTGTTCa-CCCGGTGATCAGCACTTtTGGTTTGGACGCCCGCGCTTCTTGCTCTTCCTCATCCACTTTGTTTTATTCCAGGTAGTTCAcCTTGCTAG
		9	66	0.0172	1D,SNP	1D,SNP	A->G,A->G,T->G,A,C->T	A,C->T,T->C	GTGGGgACTAAACTACAgGTGATTATAACCAAgCTGGGGCTAAGGATCCAGGAAAGAGGGGGTGTGGTGATGGGTGCACCGCTTGTTcA-CCCGGTGATCAGCACTTtTGGTTTGGACGCCCGC	GGTGATGGGTGCACCGCTTGTTCa-CCCGGTGATCAGCACTTtTGGTTTGGACGCCCGCGCTTCTTGCTCTTCCTCATCCACTTTGcTTTATTCCAGGTAGTTCAACTTGCTAG
		10	61	0.0159	1D,SNP	1D,SNP	A->G,T->G,C->T,A->T,G->C,A,C->T	A,C->T	GTGGGgACTAAACTACAAGTGATTATAACCAAgCTGGGGCTAAGGATtCAGGAtAcAGGGGGTGTGGTGATGGGTGCACCGCTTGTTcA-CCCGGTGATCAGCACTTtTGGTTTGGACGCCCGC	GGTGATGGGTGCACCGCTTGTTCa-CCCGGTGATCAGCACTTtTGGTTTGGACGCCCGCGCTTCTTGCTCTTCCTCATCCACTTTGTTTTATTCCAGGTAGTTCAACTTGCTAG
		11	54	0.0141	1D,SNP	1D,SNP	A->G,A->G,T->G,A	A,T->C	GTGGGgACTAAACTACAgGTGATTATAACCAAgCTGGGGCTAAGGATCCAGGAAAGAGGGGGTGTGGTGATGGGTGCACCGCTTGTTcA-CCCGGTGATCAGCACTTCTGGTTTGGACGCCCGC	GGTGATGGGTGCACCGCTTGTTCa-CCCGGTGATCAGCACTTCTGGTTTGGACGCCCGCGCTTCTTGCTCTTCCTCATCCACTTTGcTTTATTCCAGGTAGTTCAACTTGCTAG
		12	47	0.0122	1D,SNP	1D,SNP	A->G,A,C->T	A,C->T	GTGGGgACTAAACTACAAGTGATTATAACCAATCTGGGGCTAAGGATCCAGGAAAGAGGGGGTGTGGTGATGGGTGCACCGCTTGTTcA-CCCGGTGATCAGCACTTtTGGTTTGGACGCCCGC	GGTGATGGGTGCACCGCTTGTTCa-CCCGGTGATCAGCACTTtTGGTTTGGACGCCCGCGCTTCTTGCTCTTCCTCATCCACTTTGTTTTATTCCAGGTAGTTCAACTTGCTAG
		13	46	0.012	1D,SNP	1D	A->G,A->G,T->G,C->T,A->T,G->C,A	A	GTGGGgACTAAACTACAgGTGATTATAACCAAgCTGGGGCTAAGGATtCAGGAtAcAGGGGGTGTGGTGATGGGTGCACCGCTTGTTcA-CCCGGTGATCAGCACTTCTGGTTTGGACGCCCGC	GGTGATGGGTGCACCGCTTGTTCa-CCCGGTGATCAGCACTTCTGGTTTGGACGCCCGCGCTTCTTGCTCTTCCTCATCCACTTTGTTTTATTCCAGGTAGTTCAACTTGCTAG
3	fvb7-1/2/3 #3	003-refFvb3
		1	3005	0.7828	1D,SNP	1D,SNP	A->G,A->G,T->G,A,C->T	A,C->T	GTGGGgACTAAACTACAgGTGATTATAACCAAgCTGGGGCTAAGGATCCAGGAAAGAGGGGGTGTGGTGATGGGTGCACCGCTTGTTcA-CCCGGTGATCAGCACTTtTGGTTTGGACGCCCGC	GGTGATGGGTGCACCGCTTGTTCa-CCCGGTGATCAGCACTTtTGGTTTGGACGCCCGCGCTTCTTGCTCTTCCTCATCCACTTTGTTTTATTCCAGGTAGTTCAACTTGCTAG
		2	166	0.0432	1D,SNP	1D	A->G,A->G,T->G,A	A	GTGGGgACTAAACTACAgGTGATTATAACCAAgCTGGGGCTAAGGATCCAGGAAAGAGGGGGTGTGGTGATGGGTGCACCGCTTGTTcA-CCCGGTGATCAGCACTTCTGGTTTGGACGCCCGC	GGTGATGGGTGCACCGCTTGTTCa-CCCGGTGATCAGCACTTCTGGTTTGGACGCCCGCGCTTCTTGCTCTTCCTCATCCACTTTGTTTTATTCCAGGTAGTTCAACTTGCTAG
		3	146	0.038	1D,SNP	1D,SNP	A->G,T->G,C->T,A->T,G->C,A	A,T->C	GTGGGgACTAAACTACAAGTGATTATAACCAAgCTGGGGCTAAGGATtCAGGAtAcAGGGGGTGTGGTGATGGGTGCACCGCTTGTTcA-CCCGGTGATCAGCACTTCTGGTTTGGACGCCCGC	GGTGATGGGTGCACCGCTTGTTCa-CCCGGTGATCAGCACTTCTGGTTTGGACGCCCGCGCTTCTTGCTCTTCCTCATCCACTTTGcTTTATTCCAGGTAGTTCAACTTGCTAG
		4	135	0.0352	1D,1D,SNP	1D,SNP	A,A->G,T->G,A,C->T	A,C->T	GTGGGaCTAAACTACAgGTGATTATAACCAAgCTGGGGCTAAGGATCCAGGAAAGAGGGGGTGTGGTGATGGGTGCACCGCTTGTTcA-CCCGGTGATCAGCACTTtTGGTTTGGACGCCCGCG	GGTGATGGGTGCACCGCTTGTTCa-CCCGGTGATCAGCACTTtTGGTTTGGACGCCCGCGCTTCTTGCTCTTCCTCATCCACTTTGTTTTATTCCAGGTAGTTCAACTTGCTAG
		5	77	0.0201	1D,SNP	1D	A->G,A	A	GTGGGgACTAAACTACAAGTGATTATAACCAATCTGGGGCTAAGGATCCAGGAAAGAGGGGGTGTGGTGATGGGTGCACCGCTTGTTcA-CCCGGTGATCAGCACTTCTGGTTTGGACGCCCGC	GGTGATGGGTGCACCGCTTGTTCa-CCCGGTGATCAGCACTTCTGGTTTGGACGCCCGCGCTTCTTGCTCTTCCTCATCCACTTTGTTTTATTCCAGGTAGTTCAACTTGCTAG
		6	63	0.0164	1D,SNP	1D,SNP	A->G,A->G,T->G,C->T,A->T,G->C,A	A,T->C	GTGGGgACTAAACTACAgGTGATTATAACCAAgCTGGGGCTAAGGATtCAGGAtAcAGGGGGTGTGGTGATGGGTGCACCGCTTGTTcA-CCCGGTGATCAGCACTTCTGGTTTGGACGCCCGC	GGTGATGGGTGCACCGCTTGTTCa-CCCGGTGATCAGCACTTCTGGTTTGGACGCCCGCGCTTCTTGCTCTTCCTCATCCACTTTGcTTTATTCCAGGTAGTTCAACTTGCTAG
		7	55	0.0143	1D,SNP	1D,SNP	A->G,A->G,T->G,A,C->T	A,C->T,T->C	GTGGGgACTAAACTACAgGTGATTATAACCAAgCTGGGGCTAAGGATCCAGGAAAGAGGGGGTGTGGTGATGGGTGCACCGCTTGTTcA-CCCGGTGATCAGCACTTtTGGTTTGGACGCCCGC	GGTGATGGGTGCACCGCTTGTTCa-CCCGGTGATCAGCACTTtTGGTTTGGACGCCCGCGCTTCTTGCTCTTCCTCATCCACTTTGcTTTATTCCAGGTAGTTCAACTTGCTAG
		8	54	0.0141	1D,SNP	1D	A->G,A->G,T->G,C->T,A->T,G->C,A	A	GTGGGgACTAAACTACAgGTGATTATAACCAAgCTGGGGCTAAGGATtCAGGAtAcAGGGGGTGTGGTGATGGGTGCACCGCTTGTTcA-CCCGGTGATCAGCACTTCTGGTTTGGACGCCCGC	GGTGATGGGTGCACCGCTTGTTCa-CCCGGTGATCAGCACTTCTGGTTTGGACGCCCGCGCTTCTTGCTCTTCCTCATCCACTTTGTTTTATTCCAGGTAGTTCAACTTGCTAG
		9	51	0.0133	1D,SNP	1D,1D,SNP	A->G,A->G,T->G,A,C->T	A,C->T,T	GTGGGgACTAAACTACAgGTGATTATAACCAAgCTGGGGCTAAGGATCCAGGAAAGAGGGGGTGTGGTGATGGGTGCACCGCTTGTTcA-CCCGGTGATCAGCACTTtTGGTTTGGACGCCCGC	TGGTGATGGGTGCACCGCTTGTTCa-CCCGGTGATCAGCACTTtTGGTTTGGACGCCCGCGCTTCTTGCTCTTCCTCATCCACTTTGTTTTATTCCAGGTAGTTCAAcTGCTAG
		10	44	0.0115	1D,SNP	1D,SNP	A->G,T->G,A,C->T	A,C->T	GTGGGgACTAAACTACAAGTGATTATAACCAAgCTGGGGCTAAGGATCCAGGAAAGAGGGGGTGTGGTGATGGGTGCACCGCTTGTTcA-CCCGGTGATCAGCACTTtTGGTTTGGACGCCCGC	GGTGATGGGTGCACCGCTTGTTCa-CCCGGTGATCAGCACTTtTGGTTTGGACGCCCGCGCTTCTTGCTCTTCCTCATCCACTTTGTTTTATTCCAGGTAGTTCAACTTGCTAG
		11	43	0.0112	1D,SNP	1D,SNP	A->G,A,C->T	A,C->T	GTGGGgACTAAACTACAAGTGATTATAACCAATCTGGGGCTAAGGATCCAGGAAAGAGGGGGTGTGGTGATGGGTGCACCGCTTGTTcA-CCCGGTGATCAGCACTTtTGGTTTGGACGCCCGC	GGTGATGGGTGCACCGCTTGTTCa-CCCGGTGATCAGCACTTtTGGTTTGGACGCCCGCGCTTCTTGCTCTTCCTCATCCACTTTGTTTTATTCCAGGTAGTTCAACTTGCTAG
4	fvb7-1/2/3 #4	004-refFvb3
		1	3017	0.7857	1D,SNP	1D,SNP	A->G,A->G,T->G,A,C->T	A,C->T	GTGGGgACTAAACTACAgGTGATTATAACCAAgCTGGGGCTAAGGATCCAGGAAAGAGGGGGTGTGGTGATGGGTGCACCGCTTGTTcA-CCCGGTGATCAGCACTTtTGGTTTGGACGCCCGC	GGTGATGGGTGCACCGCTTGTTCa-CCCGGTGATCAGCACTTtTGGTTTGGACGCCCGCGCTTCTTGCTCTTCCTCATCCACTTTGTTTTATTCCAGGTAGTTCAACTTGCTAG
		2	156	0.0406	1D,SNP	1D,SNP	A->G,T->G,A,C->T	A,C->T	CTAAACTACAgGTGATTATAACCAAgCTGGGGCTAAGGATCCAGGAAAGAGGGGGTGTGGTGATGGGTGCACCGCTTGTTcA-CCCGGTGATCAGCACTTtTGGTTTGGACGCCCGCG	GGTGATGGGTGCACCGCTTGTTCa-CCCGGTGATCAGCACTTtTGGTTTGGACGCCCGCGCTTCTTGCTCTTCCTCATCCACTTTGTTTTATTCCAGGTAGTTCAACTTGCTAG
		3	112	0.0292	1D,SNP	1D,SNP	A->G,T->G,C->T,A->T,G->C,A	A,T->C	GTGGGgACTAAACTACAAGTGATTATAACCAAgCTGGGGCTAAGGATtCAGGAtAcAGGGGGTGTGGTGATGGGTGCACCGCTTGTTcA-CCCGGTGATCAGCACTTCTGGTTTGGACGCCCGC	GGTGATGGGTGCACCGCTTGTTCa-CCCGGTGATCAGCACTTCTGGTTTGGACGCCCGCGCTTCTTGCTCTTCCTCATCCACTTTGcTTTATTCCAGGTAGTTCAACTTGCTAG
		4	102	0.0266	1D,SNP	1D	A->G,A	A	GTGGGgACTAAACTACAAGTGATTATAACCAATCTGGGGCTAAGGATCCAGGAAAGAGGGGGTGTGGTGATGGGTGCACCGCTTGTTcA-CCCGGTGATCAGCACTTCTGGTTTGGACGCCCGC	GGTGATGGGTGCACCGCTTGTTCa-CCCGGTGATCAGCACTTCTGGTTTGGACGCCCGCGCTTCTTGCTCTTCCTCATCCACTTTGTTTTATTCCAGGTAGTTCAACTTGCTAG
		5	79	0.0206	1D,SNP	1D,SNP	A->G,A->G,T->G,A,C->T	A,C->T,T->C	GTGGGgACTAAACTACAgGTGATTATAACCAAgCTGGGGCTAAGGATCCAGGAAAGAGGGGGTGTGGTGATGGGTGCACCGCTTGTTcA-CCCGGTGATCAGCACTTtTGGTTTGGACGCCCGC	GGTGATGGGTGCACCGCTTGTTCa-CCCGGTGATCAGCACTTtTGGTTTGGACGCCCGCGCTTCTTGCTCTTCCTCATCCACTTTGcTTTATTCCAGGTAGTTCAACTTGCTAG
		6	77	0.0201	1D,SNP	1D,SNP	A->G,A->G,T->G,A,C->T	A,C->T,A->C	GTGGGgACTAAACTACAgGTGATTATAACCAAgCTGGGGCTAAGGATCCAGGAAAGAGGGGGTGTGGTGATGGGTGCACCGCTTGTTcA-CCCGGTGATCAGCACTTtTGGTTTGGACGCCCGC	GGTGATGGGTGCACCGCTTGTTCa-CCCGGTGATCAGCACTTtTGGTTTGGACGCCCGCGCTTCTTGCTCTTCCTCATCCACTTTGTTTTATTCCAGGTAGTTCAcCTTGCTAG
		7	61	0.0159	1D,SNP	1D,SNP	A->G,A,C->T	A,C->T	GTGGGgACTAAACTACAAGTGATTATAACCAATCTGGGGCTAAGGATCCAGGAAAGAGGGGGTGTGGTGATGGGTGCACCGCTTGTTcA-CCCGGTGATCAGCACTTtTGGTTTGGACGCCCGC	GGTGATGGGTGCACCGCTTGTTCa-CCCGGTGATCAGCACTTtTGGTTTGGACGCCCGCGCTTCTTGCTCTTCCTCATCCACTTTGTTTTATTCCAGGTAGTTCAACTTGCTAG
		8	56	0.0146	1D,SNP	1D	A->G,A->G,T->G,A	A	GTGGGgACTAAACTACAgGTGATTATAACCAAgCTGGGGCTAAGGATCCAGGAAAGAGGGGGTGTGGTGATGGGTGCACCGCTTGTTcA-CCCGGTGATCAGCACTTCTGGTTTGGACGCCCGC	GGTGATGGGTGCACCGCTTGTTCa-CCCGGTGATCAGCACTTCTGGTTTGGACGCCCGCGCTTCTTGCTCTTCCTCATCCACTTTGTTTTATTCCAGGTAGTTCAACTTGCTAG
		9	50	0.013	1D,SNP	1D	A->G,A->G,A	A	GTGGGgACTAAACTACAgGTGATTATAACCAATCTGGGGCTAAGGATCCAGGAAAGAGGGGGTGTGGTGATGGGTGCACCGCTTGTTcA-CCCGGTGATCAGCACTTCTGGTTTGGACGCCCGC	GGTGATGGGTGCACCGCTTGTTCa-CCCGGTGATCAGCACTTCTGGTTTGGACGCCCGCGCTTCTTGCTCTTCCTCATCCACTTTGTTTTATTCCAGGTAGTTCAACTTGCTAG
		10	45	0.0117	1D,SNP	1D	A->G,T->G,C->T,A->T,G->C,A	A	GTGGGgACTAAACTACAAGTGATTATAACCAAgCTGGGGCTAAGGATtCAGGAtAcAGGGGGTGTGGTGATGGGTGCACCGCTTGTTcA-CCCGGTGATCAGCACTTCTGGTTTGGACGCCCGC	GGTGATGGGTGCACCGCTTGTTCa-CCCGGTGATCAGCACTTCTGGTTTGGACGCCCGCGCTTCTTGCTCTTCCTCATCCACTTTGTTTTATTCCAGGTAGTTCAACTTGCTAG
		11	45	0.0117	1D,SNP	1D,SNP	A->G,A->G,T->G,C->T,A->T,G->C,A	A,T->C	GTGGGgACTAAACTACAgGTGATTATAACCAAgCTGGGGCTAAGGATtCAGGAtAcAGGGGGTGTGGTGATGGGTGCACCGCTTGTTcA-CCCGGTGATCAGCACTTCTGGTTTGGACGCCCGC	GGTGATGGGTGCACCGCTTGTTCa-CCCGGTGATCAGCACTTCTGGTTTGGACGCCCGCGCTTCTTGCTCTTCCTCATCCACTTTGcTTTATTCCAGGTAGTTCAACTTGCTAG
		12	40	0.0104	1D,SNP	1D,SNP	A->G,T->G,C->T,A->T,G->C,A,C->T	A,C->T	GTGGGgACTAAACTACAAGTGATTATAACCAAgCTGGGGCTAAGGATtCAGGAtAcAGGGGGTGTGGTGATGGGTGCACCGCTTGTTcA-CCCGGTGATCAGCACTTtTGGTTTGGACGCCCGC	GGTGATGGGTGCACCGCTTGTTCa-CCCGGTGATCAGCACTTtTGGTTTGGACGCCCGCGCTTCTTGCTCTTCCTCATCCACTTTGTTTTATTCCAGGTAGTTCAACTTGCTAG
5	WT	005-refFvb3	WT
		1	1925	0.5055	SNP	SNP	A->G,A->G,T->G,C->T	C->T	GTGGGgACTAAACTACAgGTGATTATAACCAAgCTGGGGCTAAGGATCCAGGAAAGAGGGGGTGTGGTGATGGGTGCACCGCTTGTTCAACCCGGTGATCAGCACTTtTGGTTTGGACGCCCG	GTGATGGGTGCACCGCTTGTTCAACCCGGTGATCAGCACTTtTGGTTTGGACGCCCGCGCTTCTTGCTCTTCCTCATCCACTTTGTTTTATTCCAGGTAGTTCAACTTGCTAG
		2	276	0.0725	SNP	SNP	A->G,T->G,C->T,A->T,G->C	T->C	GTGGGgACTAAACTACAAGTGATTATAACCAAgCTGGGGCTAAGGATtCAGGAtAcAGGGGGTGTGGTGATGGGTGCACCGCTTGTTCAACCCGGTGATCAGCACTTCTGGTTTGGACGCCCG	GTGATGGGTGCACCGCTTGTTCAACCCGGTGATCAGCACTTCTGGTTTGGACGCCCGCGCTTCTTGCTCTTCCTCATCCACTTTGcTTTATTCCAGGTAGTTCAACTTGCTAG
		3	187	0.0491	SNP	WT	A->G,A->G,T->G	-	GTGGGgACTAAACTACAgGTGATTATAACCAAgCTGGGGCTAAGGATCCAGGAAAGAGGGGGTGTGGTGATGGGTGCACCGCTTGTTCAACCCGGTGATCAGCACTTCTGGTTTGGACGCCCG	GTGATGGGTGCACCGCTTGTTCAACCCGGTGATCAGCACTTCTGGTTTGGACGCCCGCGCTTCTTGCTCTTCCTCATCCACTTTGTTTTATTCCAGGTAGTTCAACTTGCTAG
		4	185	0.0486	SNP	SNP	A->G,T->G	C->T,T->C	GTGGGgACTAAACTACAAGTGATTATAACCAAgCTGGGGCTAAGGATCCAGGAAAGAGGGGGTGTGGTGATGGGTGCACCGCTTGTTCAACCCGGTGATCAGCACTTCTGGTTTGGACGCCCG	GTGATGGGTGCACCGCTTGTTCAACCCGGTGATCAGCACTTCTGGTTTGGACGCCCGCGCTTCTTGCTCTTCCTCATCCAtTTTGcTTTATTCCAGGTAGTTCAACTTGCTAG
		5	169	0.0444	SNP	WT	A->G	-	GTGGGgACTAAACTACAAGTGATTATAACCAATCTGGGGCTAAGGATCCAGGAAAGAGGGGGTGTGGTGATGGGTGCACCGCTTGTTCAACCCGGTGATCAGCACTTCTGGTTTGGACGCCCG	GTGATGGGTGCACCGCTTGTTCAACCCGGTGATCAGCACTTCTGGTTTGGACGCCCGCGCTTCTTGCTCTTCCTCATCCACTTTGTTTTATTCCAGGTAGTTCAACTTGCTAG
		6	157	0.0412	SNP	SNP	A->G,A->G,T->G	C->T,T->C	GTGGGgACTAAACTACAgGTGATTATAACCAAgCTGGGGCTAAGGATCCAGGAAAGAGGGGGTGTGGTGATGGGTGCACCGCTTGTTCAACCCGGTGATCAGCACTTCTGGTTTGGACGCCCG	GTGATGGGTGCACCGCTTGTTCAACCCGGTGATCAGCACTTCTGGTTTGGACGCCCGCGCTTCTTGCTCTTCCTCATCCAtTTTGcTTTATTCCAGGTAGTTCAACTTGCTAG
		7	127	0.0334	1D,SNP	SNP	A,A->G,T->G,C->T	C->T	GTGGGaCTAAACTACAgGTGATTATAACCAAgCTGGGGCTAAGGATCCAGGAAAGAGGGGGTGTGGTGATGGGTGCACCGCTTGTTCAACCCGGTGATCAGCACTTtTGGTTTGGACGCCCGC	GTGATGGGTGCACCGCTTGTTCAACCCGGTGATCAGCACTTtTGGTTTGGACGCCCGCGCTTCTTGCTCTTCCTCATCCACTTTGTTTTATTCCAGGTAGTTCAACTTGCTAG
		8	121	0.0318	SNP	SNP	A->G,T->G,C->T	C->T	GTGGGgACTAAACTACAAGTGATTATAACCAAgCTGGGGCTAAGGATCCAGGAAAGAGGGGGTGTGGTGATGGGTGCACCGCTTGTTCAACCCGGTGATCAGCACTTtTGGTTTGGACGCCCG	GTGATGGGTGCACCGCTTGTTCAACCCGGTGATCAGCACTTtTGGTTTGGACGCCCGCGCTTCTTGCTCTTCCTCATCCACTTTGTTTTATTCCAGGTAGTTCAACTTGCTAG
		9	120	0.0315	SNP	SNP	A->G,A->G,T->G,C->T,A->T,G->C	T->C	GTGGGgACTAAACTACAgGTGATTATAACCAAgCTGGGGCTAAGGATtCAGGAtAcAGGGGGTGTGGTGATGGGTGCACCGCTTGTTCAACCCGGTGATCAGCACTTCTGGTTTGGACGCCCG	GTGATGGGTGCACCGCTTGTTCAACCCGGTGATCAGCACTTCTGGTTTGGACGCCCGCGCTTCTTGCTCTTCCTCATCCACTTTGcTTTATTCCAGGTAGTTCAACTTGCTAG
		10	111	0.0291	SNP	SNP	A->G,A->G,T->G,C->T	C->T,C->T,T->C	GTGGGgACTAAACTACAgGTGATTATAACCAAgCTGGGGCTAAGGATCCAGGAAAGAGGGGGTGTGGTGATGGGTGCACCGCTTGTTCAACCCGGTGATCAGCACTTtTGGTTTGGACGCCCG	GTGATGGGTGCACCGCTTGTTCAACCCGGTGATCAGCACTTtTGGTTTGGACGCCCGCGCTTCTTGCTCTTCCTCATCCAtTTTGcTTTATTCCAGGTAGTTCAACTTGCTAG
		11	102	0.0268	SNP	SNP	A->G,A->G,T->G,C->T	C->T,T->C	GTGGGgACTAAACTACAgGTGATTATAACCAAgCTGGGGCTAAGGATCCAGGAAAGAGGGGGTGTGGTGATGGGTGCACCGCTTGTTCAACCCGGTGATCAGCACTTtTGGTTTGGACGCCCG	GTGATGGGTGCACCGCTTGTTCAACCCGGTGATCAGCACTTtTGGTTTGGACGCCCGCGCTTCTTGCTCTTCCTCATCCACTTTGcTTTATTCCAGGTAGTTCAACTTGCTAG
		12	68	0.0179	SNP	WT	A->G,T->G	-	GTGGGgACTAAACTACAAGTGATTATAACCAAgCTGGGGCTAAGGATCCAGGAAAGAGGGGGTGTGGTGATGGGTGCACCGCTTGTTCAACCCGGTGATCAGCACTTCTGGTTTGGACGCCCG	GTGATGGGTGCACCGCTTGTTCAACCCGGTGATCAGCACTTCTGGTTTGGACGCCCGCGCTTCTTGCTCTTCCTCATCCACTTTGTTTTATTCCAGGTAGTTCAACTTGCTAG
		13	60	0.0158	SNP	WT	A->G,T->G,C->T,A->T,G->C	-	GTGGGgACTAAACTACAAGTGATTATAACCAAgCTGGGGCTAAGGATtCAGGAtAcAGGGGGTGTGGTGATGGGTGCACCGCTTGTTCAACCCGGTGATCAGCACTTCTGGTTTGGACGCCCG	GTGATGGGTGCACCGCTTGTTCAACCCGGTGATCAGCACTTCTGGTTTGGACGCCCGCGCTTCTTGCTCTTCCTCATCCACTTTGTTTTATTCCAGGTAGTTCAACTTGCTAG
		14	59	0.0155	SNP	WT	A->G,A->G	-	GTGGGgACTAAACTACAgGTGATTATAACCAATCTGGGGCTAAGGATCCAGGAAAGAGGGGGTGTGGTGATGGGTGCACCGCTTGTTCAACCCGGTGATCAGCACTTCTGGTTTGGACGCCCG	GTGATGGGTGCACCGCTTGTTCAACCCGGTGATCAGCACTTCTGGTTTGGACGCCCGCGCTTCTTGCTCTTCCTCATCCACTTTGTTTTATTCCAGGTAGTTCAACTTGCTAG
		15	56	0.0147	SNP	SNP	A->G,T->G,C->T,A->T,G->C,C->T	C->T	GTGGGgACTAAACTACAAGTGATTATAACCAAgCTGGGGCTAAGGATtCAGGAtAcAGGGGGTGTGGTGATGGGTGCACCGCTTGTTCAACCCGGTGATCAGCACTTtTGGTTTGGACGCCCG	GTGATGGGTGCACCGCTTGTTCAACCCGGTGATCAGCACTTtTGGTTTGGACGCCCGCGCTTCTTGCTCTTCCTCATCCACTTTGTTTTATTCCAGGTAGTTCAACTTGCTAG
		16	43	0.0113	SNP	WT	A->G,A->G,T->G,C->T,A->T,G->C	-	GTGGGgACTAAACTACAgGTGATTATAACCAAgCTGGGGCTAAGGATtCAGGAtAcAGGGGGTGTGGTGATGGGTGCACCGCTTGTTCAACCCGGTGATCAGCACTTCTGGTTTGGACGCCCG	GTGATGGGTGCACCGCTTGTTCAACCCGGTGATCAGCACTTCTGGTTTGGACGCCCGCGCTTCTTGCTCTTCCTCATCCACTTTGTTTTATTCCAGGTAGTTCAACTTGCTAG
		17	42	0.011	SNP	1I,SNP	A->G,A->G,T->G,C->T	C->T,T	GTGGGgACTAAACTACAgGTGATTATAACCAAgCTGGGGCTAAGGATCCAGGAAAGAGGGGGTGTGGTGATGGGTGCACCGCTTGTTCAACCCGGTGATCAGCACTTtTGGTTTGGACGCCCG	TGATGGGTGCACCGCTTGTTCAACCCGGTGATCAGCACTTtTGGTTTGGACGCCCGCGCTTCTTGCTCTTCCTCATCCACTTTGTTTTATTCCAGGTAGTTCAAcTTTGCTAG
6	fvb7-1/2/3 #5	006-refFvb3
		1	2914	0.7646	1D,SNP	1D,SNP	A->G,A->G,T->G,A,C->T	A,C->T	GTGGGgACTAAACTACAgGTGATTATAACCAAgCTGGGGCTAAGGATCCAGGAAAGAGGGGGTGTGGTGATGGGTGCACCGCTTGTTcA-CCCGGTGATCAGCACTTtTGGTTTGGACGCCCGC	GGTGATGGGTGCACCGCTTGTTCa-CCCGGTGATCAGCACTTtTGGTTTGGACGCCCGCGCTTCTTGCTCTTCCTCATCCACTTTGTTTTATTCCAGGTAGTTCAACTTGCTAG
		2	141	0.037	1D,SNP	1D,SNP	A->G,T->G,C->T,A->T,G->C,A	A,T->C	GTGGGgACTAAACTACAAGTGATTATAACCAAgCTGGGGCTAAGGATtCAGGAtAcAGGGGGTGTGGTGATGGGTGCACCGCTTGTTcA-CCCGGTGATCAGCACTTCTGGTTTGGACGCCCGC	GGTGATGGGTGCACCGCTTGTTCa-CCCGGTGATCAGCACTTCTGGTTTGGACGCCCGCGCTTCTTGCTCTTCCTCATCCACTTTGcTTTATTCCAGGTAGTTCAACTTGCTAG
		3	98	0.0257	1D,SNP	1D	A->G,A	A	GTGGGgACTAAACTACAAGTGATTATAACCAATCTGGGGCTAAGGATCCAGGAAAGAGGGGGTGTGGTGATGGGTGCACCGCTTGTTcA-CCCGGTGATCAGCACTTCTGGTTTGGACGCCCGC	GGTGATGGGTGCACCGCTTGTTCa-CCCGGTGATCAGCACTTCTGGTTTGGACGCCCGCGCTTCTTGCTCTTCCTCATCCACTTTGTTTTATTCCAGGTAGTTCAACTTGCTAG
		4	90	0.0236	1D,SNP	1D,SNP	A->G,T->G,A,C->T	A,C->T	GTGGGgACTAAACTACAAGTGATTATAACCAAgCTGGGGCTAAGGATCCAGGAAAGAGGGGGTGTGGTGATGGGTGCACCGCTTGTTcA-CCCGGTGATCAGCACTTtTGGTTTGGACGCCCGC	GGTGATGGGTGCACCGCTTGTTCa-CCCGGTGATCAGCACTTtTGGTTTGGACGCCCGCGCTTCTTGCTCTTCCTCATCCACTTTGTTTTATTCCAGGTAGTTCAACTTGCTAG
		5	85	0.0223	1D,SNP	1D,SNP	A->G,A->G,T->G,A,C->T	A,C->T,A->C	GTGGGgACTAAACTACAgGTGATTATAACCAAgCTGGGGCTAAGGATCCAGGAAAGAGGGGGTGTGGTGATGGGTGCACCGCTTGTTcA-CCCGGTGATCAGCACTTtTGGTTTGGACGCCCGC	GGTGATGGGTGCACCGCTTGTTCa-CCCGGTGATCAGCACTTtTGGTTTGGACGCCCGCGCTTCTTGCTCTTCCTCATCCACTTTGTTTTATTCCAGGTAGTTCAcCTTGCTAG
		6	84	0.022	1D,SNP	1D,SNP	A->G,A->G,T->G,A,C->T	A,C->T,T->C	GTGGGgACTAAACTACAgGTGATTATAACCAAgCTGGGGCTAAGGATCCAGGAAAGAGGGGGTGTGGTGATGGGTGCACCGCTTGTTcA-CCCGGTGATCAGCACTTtTGGTTTGGACGCCCGC	GGTGATGGGTGCACCGCTTGTTCa-CCCGGTGATCAGCACTTtTGGTTTGGACGCCCGCGCTTCTTGCTCTTCCTCATCCACTTTGcTTTATTCCAGGTAGTTCAACTTGCTAG
		7	75	0.0197	1D,SNP	1D,SNP	A->G,A->G,T->G,C->T,A->T,G->C,A	A,T->C	GTGGGgACTAAACTACAgGTGATTATAACCAAgCTGGGGCTAAGGATtCAGGAtAcAGGGGGTGTGGTGATGGGTGCACCGCTTGTTcA-CCCGGTGATCAGCACTTCTGGTTTGGACGCCCGC	GGTGATGGGTGCACCGCTTGTTCa-CCCGGTGATCAGCACTTCTGGTTTGGACGCCCGCGCTTCTTGCTCTTCCTCATCCACTTTGcTTTATTCCAGGTAGTTCAACTTGCTAG
		8	65	0.0171	1D,1D,SNP	1D,SNP	A,A->G,T->G,A,C->T	A,C->T	GTGGGaCTAAACTACAgGTGATTATAACCAAgCTGGGGCTAAGGATCCAGGAAAGAGGGGGTGTGGTGATGGGTGCACCGCTTGTTcA-CCCGGTGATCAGCACTTtTGGTTTGGACGCCCGCG	GGTGATGGGTGCACCGCTTGTTCa-CCCGGTGATCAGCACTTtTGGTTTGGACGCCCGCGCTTCTTGCTCTTCCTCATCCACTTTGTTTTATTCCAGGTAGTTCAACTTGCTAG
		9	58	0.0152	1D,SNP	1D,SNP	A->G,T->G,C->T,A->T,G->C,A,C->T	A,C->T	GTGGGgACTAAACTACAAGTGATTATAACCAAgCTGGGGCTAAGGATtCAGGAtAcAGGGGGTGTGGTGATGGGTGCACCGCTTGTTcA-CCCGGTGATCAGCACTTtTGGTTTGGACGCCCGC	GGTGATGGGTGCACCGCTTGTTCa-CCCGGTGATCAGCACTTtTGGTTTGGACGCCCGCGCTTCTTGCTCTTCCTCATCCACTTTGTTTTATTCCAGGTAGTTCAACTTGCTAG
		10	56	0.0147	1D,SNP	1D	A->G,A->G,T->G,A	A	GTGGGgACTAAACTACAgGTGATTATAACCAAgCTGGGGCTAAGGATCCAGGAAAGAGGGGGTGTGGTGATGGGTGCACCGCTTGTTcA-CCCGGTGATCAGCACTTCTGGTTTGGACGCCCGC	GGTGATGGGTGCACCGCTTGTTCa-CCCGGTGATCAGCACTTCTGGTTTGGACGCCCGCGCTTCTTGCTCTTCCTCATCCACTTTGTTTTATTCCAGGTAGTTCAACTTGCTAG
		11	55	0.0144	1D,SNP	1D,1D,SNP	A->G,A->G,T->G,A,C->T	A,C->T,T	GTGGGgACTAAACTACAgGTGATTATAACCAAgCTGGGGCTAAGGATCCAGGAAAGAGGGGGTGTGGTGATGGGTGCACCGCTTGTTcA-CCCGGTGATCAGCACTTtTGGTTTGGACGCCCGC	TGGTGATGGGTGCACCGCTTGTTCa-CCCGGTGATCAGCACTTtTGGTTTGGACGCCCGCGCTTCTTGCTCTTCCTCATCCACTTTGTTTTATTCCAGGTAGTTCAAcTGCTAG
		12	46	0.0121	1D,SNP	1D	A->G,A->G,A	A	GTGGGgACTAAACTACAgGTGATTATAACCAATCTGGGGCTAAGGATCCAGGAAAGAGGGGGTGTGGTGATGGGTGCACCGCTTGTTcA-CCCGGTGATCAGCACTTCTGGTTTGGACGCCCGC	GGTGATGGGTGCACCGCTTGTTCa-CCCGGTGATCAGCACTTCTGGTTTGGACGCCCGCGCTTCTTGCTCTTCCTCATCCACTTTGTTTTATTCCAGGTAGTTCAACTTGCTAG
		13	44	0.0115	1D,SNP	1D,SNP	A->G,A,C->T	A,C->T	GTGGGgACTAAACTACAAGTGATTATAACCAATCTGGGGCTAAGGATCCAGGAAAGAGGGGGTGTGGTGATGGGTGCACCGCTTGTTcA-CCCGGTGATCAGCACTTtTGGTTTGGACGCCCGC	GGTGATGGGTGCACCGCTTGTTCa-CCCGGTGATCAGCACTTtTGGTTTGGACGCCCGCGCTTCTTGCTCTTCCTCATCCACTTTGTTTTATTCCAGGTAGTTCAACTTGCTAG
7	fvb7-1/2/3 #6	007-refFvb3
		1	2762	0.7257	1D,SNP	1D,SNP	A->G,A->G,T->G,A,C->T	A,C->T	GTGGGgACTAAACTACAgGTGATTATAACCAAgCTGGGGCTAAGGATCCAGGAAAGAGGGGGTGTGGTGATGGGTGCACCGCTTGTTcA-CCCGGTGATCAGCACTTtTGGTTTGGACGCCCGC	GGTGATGGGTGCACCGCTTGTTCa-CCCGGTGATCAGCACTTtTGGTTTGGACGCCCGCGCTTCTTGCTCTTCCTCATCCACTTTGTTTTATTCCAGGTAGTTCAACTTGCTAG
		2	185	0.0486	1D,SNP	1D,SNP	A->G,T->G,C->T,A->T,G->C,A	A,T->C	GTGGGgACTAAACTACAAGTGATTATAACCAAgCTGGGGCTAAGGATtCAGGAtAcAGGGGGTGTGGTGATGGGTGCACCGCTTGTTcA-CCCGGTGATCAGCACTTCTGGTTTGGACGCCCGC	GGTGATGGGTGCACCGCTTGTTCa-CCCGGTGATCAGCACTTCTGGTTTGGACGCCCGCGCTTCTTGCTCTTCCTCATCCACTTTGcTTTATTCCAGGTAGTTCAACTTGCTAG
		3	130	0.0342	1D,SNP	1D	A->G,A	A	GTGGGgACTAAACTACAAGTGATTATAACCAATCTGGGGCTAAGGATCCAGGAAAGAGGGGGTGTGGTGATGGGTGCACCGCTTGTTcA-CCCGGTGATCAGCACTTCTGGTTTGGACGCCCGC	GGTGATGGGTGCACCGCTTGTTCa-CCCGGTGATCAGCACTTCTGGTTTGGACGCCCGCGCTTCTTGCTCTTCCTCATCCACTTTGTTTTATTCCAGGTAGTTCAACTTGCTAG
		4	125	0.0328	1D,SNP	1D,SNP	A->G,A->G,T->G,A,C->T	A,C->T,C->T	GTGGGgACTAAACTACAgGTGATTATAACCAAgCTGGGGCTAAGGATCCAGGAAAGAGGGGGTGTGGTGATGGGTGCACCGCTTGTTcA-CCCGGTGATCAGCACTTtTGGTTTGGACGCCCGC	GGTGATGGGTGCACCGCTTGTTCa-CCCGGTGATCAGCACTTtTGGTTTGGACGCCCGCGCTTCTTGCTCTTCCTCATCCACTTTGTTTTATTCCAGGTAGTTtAACTTGCTAG
		5	87	0.0229	1D,SNP	1D,SNP	A->G,A->G,T->G,C->T,A->T,G->C,A	A,T->C	GTGGGgACTAAACTACAgGTGATTATAACCAAgCTGGGGCTAAGGATtCAGGAtAcAGGGGGTGTGGTGATGGGTGCACCGCTTGTTcA-CCCGGTGATCAGCACTTCTGGTTTGGACGCCCGC	GGTGATGGGTGCACCGCTTGTTCa-CCCGGTGATCAGCACTTCTGGTTTGGACGCCCGCGCTTCTTGCTCTTCCTCATCCACTTTGcTTTATTCCAGGTAGTTCAACTTGCTAG
		6	79	0.0208	1D,SNP	1D,SNP	A->G,A->G,T->G,A,C->T	A,C->T,T->C	GTGGGgACTAAACTACAgGTGATTATAACCAAgCTGGGGCTAAGGATCCAGGAAAGAGGGGGTGTGGTGATGGGTGCACCGCTTGTTcA-CCCGGTGATCAGCACTTtTGGTTTGGACGCCCGC	GGTGATGGGTGCACCGCTTGTTCa-CCCGGTGATCAGCACTTtTGGTTTGGACGCCCGCGCTTCTTGCTCTTCCTCATCCACTTTGcTTTATTCCAGGTAGTTCAACTTGCTAG
		7	79	0.0208	1D,1D,SNP	1D,SNP	A,A->G,T->G,A,C->T	A,C->T	GTGGGaCTAAACTACAgGTGATTATAACCAAgCTGGGGCTAAGGATCCAGGAAAGAGGGGGTGTGGTGATGGGTGCACCGCTTGTTcA-CCCGGTGATCAGCACTTtTGGTTTGGACGCCCGCG	GGTGATGGGTGCACCGCTTGTTCa-CCCGGTGATCAGCACTTtTGGTTTGGACGCCCGCGCTTCTTGCTCTTCCTCATCCACTTTGTTTTATTCCAGGTAGTTCAACTTGCTAG
		8	77	0.0202	1D,SNP	1D,SNP	A->G,A,C->T	A,C->T	GTGGGgACTAAACTACAAGTGATTATAACCAATCTGGGGCTAAGGATCCAGGAAAGAGGGGGTGTGGTGATGGGTGCACCGCTTGTTcA-CCCGGTGATCAGCACTTtTGGTTTGGACGCCCGC	GGTGATGGGTGCACCGCTTGTTCa-CCCGGTGATCAGCACTTtTGGTTTGGACGCCCGCGCTTCTTGCTCTTCCTCATCCACTTTGTTTTATTCCAGGTAGTTCAACTTGCTAG
		9	73	0.0192	1D,SNP	1D	A->G,A->G,T->G,A	A	GTGGGgACTAAACTACAgGTGATTATAACCAAgCTGGGGCTAAGGATCCAGGAAAGAGGGGGTGTGGTGATGGGTGCACCGCTTGTTcA-CCCGGTGATCAGCACTTCTGGTTTGGACGCCCGC	GGTGATGGGTGCACCGCTTGTTCa-CCCGGTGATCAGCACTTCTGGTTTGGACGCCCGCGCTTCTTGCTCTTCCTCATCCACTTTGTTTTATTCCAGGTAGTTCAACTTGCTAG
		10	65	0.0171	1D,SNP	1D,SNP	A->G,T->G,A,C->T	A,C->T	GTGGGgACTAAACTACAAGTGATTATAACCAAgCTGGGGCTAAGGATCCAGGAAAGAGGGGGTGTGGTGATGGGTGCACCGCTTGTTcA-CCCGGTGATCAGCACTTtTGGTTTGGACGCCCGC	GGTGATGGGTGCACCGCTTGTTCa-CCCGGTGATCAGCACTTtTGGTTTGGACGCCCGCGCTTCTTGCTCTTCCTCATCCACTTTGTTTTATTCCAGGTAGTTCAACTTGCTAG
		11	52	0.0137	1D,SNP	1D	A->G,A->G,A	A	GTGGGgACTAAACTACAgGTGATTATAACCAATCTGGGGCTAAGGATCCAGGAAAGAGGGGGTGTGGTGATGGGTGCACCGCTTGTTcA-CCCGGTGATCAGCACTTCTGGTTTGGACGCCCGC	GGTGATGGGTGCACCGCTTGTTCa-CCCGGTGATCAGCACTTCTGGTTTGGACGCCCGCGCTTCTTGCTCTTCCTCATCCACTTTGTTTTATTCCAGGTAGTTCAACTTGCTAG
		12	51	0.0134	1D,SNP	1D,SNP	A->G,T->G,C->T,A->T,G->C,A,C->T	A,C->T	GTGGGgACTAAACTACAAGTGATTATAACCAAgCTGGGGCTAAGGATtCAGGAtAcAGGGGGTGTGGTGATGGGTGCACCGCTTGTTcA-CCCGGTGATCAGCACTTtTGGTTTGGACGCCCGC	GGTGATGGGTGCACCGCTTGTTCa-CCCGGTGATCAGCACTTtTGGTTTGGACGCCCGCGCTTCTTGCTCTTCCTCATCCACTTTGTTTTATTCCAGGTAGTTCAACTTGCTAG
		13	41	0.0108	1D,1D,SNP	1D,SNP	A->G,A,A->G,T->G,A,C->T	A,C->T	GTGGGgACTAaCTACAgGTGATTATAACCAAgCTGGGGCTAAGGATCCAGGAAAGAGGGGGTGTGGTGATGGGTGCACCGCTTGTTcA-CCCGGTGATCAGCACTTtTGGTTTGGACGCCCGCG	GGTGATGGGTGCACCGCTTGTTCa-CCCGGTGATCAGCACTTtTGGTTTGGACGCCCGCGCTTCTTGCTCTTCCTCATCCACTTTGTTTTATTCCAGGTAGTTCAACTTGCTAG
8	fvb7-1/2/3 #7	008-refFvb3
		1	2733	0.7236	1D,SNP	1D,SNP	A->G,A->G,T->G,A,C->T	A,C->T	GTGGGgACTAAACTACAgGTGATTATAACCAAgCTGGGGCTAAGGATCCAGGAAAGAGGGGGTGTGGTGATGGGTGCACCGCTTGTTcA-CCCGGTGATCAGCACTTtTGGTTTGGACGCCCGC	GGTGATGGGTGCACCGCTTGTTCa-CCCGGTGATCAGCACTTtTGGTTTGGACGCCCGCGCTTCTTGCTCTTCCTCATCCACTTTGTTTTATTCCAGGTAGTTCAACTTGCTAG
		2	199	0.0527	1D,SNP	1D,SNP	A->G,T->G,C->T,A->T,G->C,A	A,T->C	GTGGGgACTAAACTACAAGTGATTATAACCAAgCTGGGGCTAAGGATtCAGGAtAcAGGGGGTGTGGTGATGGGTGCACCGCTTGTTcA-CCCGGTGATCAGCACTTCTGGTTTGGACGCCCGC	GGTGATGGGTGCACCGCTTGTTCa-CCCGGTGATCAGCACTTCTGGTTTGGACGCCCGCGCTTCTTGCTCTTCCTCATCCACTTTGcTTTATTCCAGGTAGTTCAACTTGCTAG
		3	173	0.0458	1D,SNP	1D	A->G,A	A	GTGGGgACTAAACTACAAGTGATTATAACCAATCTGGGGCTAAGGATCCAGGAAAGAGGGGGTGTGGTGATGGGTGCACCGCTTGTTcA-CCCGGTGATCAGCACTTCTGGTTTGGACGCCCGC	GGTGATGGGTGCACCGCTTGTTCa-CCCGGTGATCAGCACTTCTGGTTTGGACGCCCGCGCTTCTTGCTCTTCCTCATCCACTTTGTTTTATTCCAGGTAGTTCAACTTGCTAG
		4	123	0.0326	1D,SNP	1D	A->G,A->G,T->G,A	A	GTGGGgACTAAACTACAgGTGATTATAACCAAgCTGGGGCTAAGGATCCAGGAAAGAGGGGGTGTGGTGATGGGTGCACCGCTTGTTcA-CCCGGTGATCAGCACTTCTGGTTTGGACGCCCGC	GGTGATGGGTGCACCGCTTGTTCa-CCCGGTGATCAGCACTTCTGGTTTGGACGCCCGCGCTTCTTGCTCTTCCTCATCCACTTTGTTTTATTCCAGGTAGTTCAACTTGCTAG
		5	118	0.0312	1D,1D,SNP	1D,SNP	A->G,A,A->G,T->G,A,C->T	A,C->T	GTGGGgACTAaCTACAgGTGATTATAACCAAgCTGGGGCTAAGGATCCAGGAAAGAGGGGGTGTGGTGATGGGTGCACCGCTTGTTcA-CCCGGTGATCAGCACTTtTGGTTTGGACGCCCGCG	GGTGATGGGTGCACCGCTTGTTCa-CCCGGTGATCAGCACTTtTGGTTTGGACGCCCGCGCTTCTTGCTCTTCCTCATCCACTTTGTTTTATTCCAGGTAGTTCAACTTGCTAG
		6	94	0.0249	1D,SNP	1D,SNP	A->G,A->G,T->G,C->T,A->T,G->C,A	A,T->C	GTGGGgACTAAACTACAgGTGATTATAACCAAgCTGGGGCTAAGGATtCAGGAtAcAGGGGGTGTGGTGATGGGTGCACCGCTTGTTcA-CCCGGTGATCAGCACTTCTGGTTTGGACGCCCGC	GGTGATGGGTGCACCGCTTGTTCa-CCCGGTGATCAGCACTTCTGGTTTGGACGCCCGCGCTTCTTGCTCTTCCTCATCCACTTTGcTTTATTCCAGGTAGTTCAACTTGCTAG
		7	92	0.0244	1D,SNP	1D,SNP	A->G,A->G,T->G,A,C->T	A,C->T,T->C	GTGGGgACTAAACTACAgGTGATTATAACCAAgCTGGGGCTAAGGATCCAGGAAAGAGGGGGTGTGGTGATGGGTGCACCGCTTGTTcA-CCCGGTGATCAGCACTTtTGGTTTGGACGCCCGC	GGTGATGGGTGCACCGCTTGTTCa-CCCGGTGATCAGCACTTtTGGTTTGGACGCCCGCGCTTCTTGCTCTTCCTCATCCACTTTGcTTTATTCCAGGTAGTTCAACTTGCTAG
		8	75	0.0199	1D,SNP	1D	A->G,A->G,A	A	GTGGGgACTAAACTACAgGTGATTATAACCAATCTGGGGCTAAGGATCCAGGAAAGAGGGGGTGTGGTGATGGGTGCACCGCTTGTTcA-CCCGGTGATCAGCACTTCTGGTTTGGACGCCCGC	GGTGATGGGTGCACCGCTTGTTCa-CCCGGTGATCAGCACTTCTGGTTTGGACGCCCGCGCTTCTTGCTCTTCCTCATCCACTTTGTTTTATTCCAGGTAGTTCAACTTGCTAG
		9	68	0.018	1D,SNP	1D,SNP	A->G,A,C->T	A,C->T	GTGGGgACTAAACTACAAGTGATTATAACCAATCTGGGGCTAAGGATCCAGGAAAGAGGGGGTGTGGTGATGGGTGCACCGCTTGTTcA-CCCGGTGATCAGCACTTtTGGTTTGGACGCCCGC	GGTGATGGGTGCACCGCTTGTTCa-CCCGGTGATCAGCACTTtTGGTTTGGACGCCCGCGCTTCTTGCTCTTCCTCATCCACTTTGTTTTATTCCAGGTAGTTCAACTTGCTAG
		10	52	0.0138	1D,SNP	1D	A->G,T->G,C->T,A->T,G->C,A	A	GTGGGgACTAAACTACAAGTGATTATAACCAAgCTGGGGCTAAGGATtCAGGAtAcAGGGGGTGTGGTGATGGGTGCACCGCTTGTTcA-CCCGGTGATCAGCACTTCTGGTTTGGACGCCCGC	GGTGATGGGTGCACCGCTTGTTCa-CCCGGTGATCAGCACTTCTGGTTTGGACGCCCGCGCTTCTTGCTCTTCCTCATCCACTTTGTTTTATTCCAGGTAGTTCAACTTGCTAG
		11	50	0.0132	1D,SNP	1D,SNP	A->G,T->G,A,C->T	A,C->T	GTGGGgACTAAACTACAAGTGATTATAACCAAgCTGGGGCTAAGGATCCAGGAAAGAGGGGGTGTGGTGATGGGTGCACCGCTTGTTcA-CCCGGTGATCAGCACTTtTGGTTTGGACGCCCGC	GGTGATGGGTGCACCGCTTGTTCa-CCCGGTGATCAGCACTTtTGGTTTGGACGCCCGCGCTTCTTGCTCTTCCTCATCCACTTTGTTTTATTCCAGGTAGTTCAACTTGCTAG
9	fvb7-1/2/3 #8	009-refFvb3
		1	2743	0.726	1D,SNP	1D,SNP	A->G,A->G,T->G,A,C->T	A,C->T	GTGGGgACTAAACTACAgGTGATTATAACCAAgCTGGGGCTAAGGATCCAGGAAAGAGGGGGTGTGGTGATGGGTGCACCGCTTGTTcA-CCCGGTGATCAGCACTTtTGGTTTGGACGCCCGC	GGTGATGGGTGCACCGCTTGTTCa-CCCGGTGATCAGCACTTtTGGTTTGGACGCCCGCGCTTCTTGCTCTTCCTCATCCACTTTGTTTTATTCCAGGTAGTTCAACTTGCTAG
		2	208	0.0551	1D,SNP	1D,SNP	A->G,T->G,C->T,A->T,G->C,A	A,T->C	GTGGGgACTAAACTACAAGTGATTATAACCAAgCTGGGGCTAAGGATtCAGGAtAcAGGGGGTGTGGTGATGGGTGCACCGCTTGTTcA-CCCGGTGATCAGCACTTCTGGTTTGGACGCCCGC	GGTGATGGGTGCACCGCTTGTTCa-CCCGGTGATCAGCACTTCTGGTTTGGACGCCCGCGCTTCTTGCTCTTCCTCATCCACTTTGcTTTATTCCAGGTAGTTCAACTTGCTAG
		3	153	0.0405	1D,SNP	1D	A->G,A	A	GTGGGgACTAAACTACAAGTGATTATAACCAATCTGGGGCTAAGGATCCAGGAAAGAGGGGGTGTGGTGATGGGTGCACCGCTTGTTcA-CCCGGTGATCAGCACTTCTGGTTTGGACGCCCGC	GGTGATGGGTGCACCGCTTGTTCa-CCCGGTGATCAGCACTTCTGGTTTGGACGCCCGCGCTTCTTGCTCTTCCTCATCCACTTTGTTTTATTCCAGGTAGTTCAACTTGCTAG
		4	114	0.0302	1D,SNP	1D,SNP	A->G,A->G,T->G,C->T,A->T,G->C,A	A,T->C	GTGGGgACTAAACTACAgGTGATTATAACCAAgCTGGGGCTAAGGATtCAGGAtAcAGGGGGTGTGGTGATGGGTGCACCGCTTGTTcA-CCCGGTGATCAGCACTTCTGGTTTGGACGCCCGC	GGTGATGGGTGCACCGCTTGTTCa-CCCGGTGATCAGCACTTCTGGTTTGGACGCCCGCGCTTCTTGCTCTTCCTCATCCACTTTGcTTTATTCCAGGTAGTTCAACTTGCTAG
		5	87	0.023	1D,SNP	1D	A->G,T->G,A	A	GTGGGgACTAAACTACAAGTGATTATAACCAAgCTGGGGCTAAGGATCCAGGAAAGAGGGGGTGTGGTGATGGGTGCACCGCTTGTTcA-CCCGGTGATCAGCACTTCTGGTTTGGACGCCCGC	GGTGATGGGTGCACCGCTTGTTCa-CCCGGTGATCAGCACTTCTGGTTTGGACGCCCGCGCTTCTTGCTCTTCCTCATCCACTTTGTTTTATTCCAGGTAGTTCAACTTGCTAG
		6	77	0.0204	1D,SNP	1D,SNP	A->G,A->G,T->G,A,C->T	A,C->T,T->C	GTGGGgACTAAACTACAgGTGATTATAACCAAgCTGGGGCTAAGGATCCAGGAAAGAGGGGGTGTGGTGATGGGTGCACCGCTTGTTcA-CCCGGTGATCAGCACTTtTGGTTTGGACGCCCGC	GGTGATGGGTGCACCGCTTGTTCa-CCCGGTGATCAGCACTTtTGGTTTGGACGCCCGCGCTTCTTGCTCTTCCTCATCCACTTTGcTTTATTCCAGGTAGTTCAACTTGCTAG
		7	70	0.0185	1D,SNP	1D,SNP	A->G,T->G,A,C->T	A,C->T	GTGGGgACTAAACTACAAGTGATTATAACCAAgCTGGGGCTAAGGATCCAGGAAAGAGGGGGTGTGGTGATGGGTGCACCGCTTGTTcA-CCCGGTGATCAGCACTTtTGGTTTGGACGCCCGC	GGTGATGGGTGCACCGCTTGTTCa-CCCGGTGATCAGCACTTtTGGTTTGGACGCCCGCGCTTCTTGCTCTTCCTCATCCACTTTGTTTTATTCCAGGTAGTTCAACTTGCTAG
		8	70	0.0185	1D,SNP	1D,SNP	A->G,A,C->T	A,C->T	GTGGGgACTAAACTACAAGTGATTATAACCAATCTGGGGCTAAGGATCCAGGAAAGAGGGGGTGTGGTGATGGGTGCACCGCTTGTTcA-CCCGGTGATCAGCACTTtTGGTTTGGACGCCCGC	GGTGATGGGTGCACCGCTTGTTCa-CCCGGTGATCAGCACTTtTGGTTTGGACGCCCGCGCTTCTTGCTCTTCCTCATCCACTTTGTTTTATTCCAGGTAGTTCAACTTGCTAG
		9	61	0.0161	1D,SNP	1D	A->G,A->G,A	A	GTGGGgACTAAACTACAgGTGATTATAACCAATCTGGGGCTAAGGATCCAGGAAAGAGGGGGTGTGGTGATGGGTGCACCGCTTGTTcA-CCCGGTGATCAGCACTTCTGGTTTGGACGCCCGC	GGTGATGGGTGCACCGCTTGTTCa-CCCGGTGATCAGCACTTCTGGTTTGGACGCCCGCGCTTCTTGCTCTTCCTCATCCACTTTGTTTTATTCCAGGTAGTTCAACTTGCTAG
		10	51	0.0135	1D,SNP	1D	A->G,T->G,C->T,A->T,G->C,A	A	GTGGGgACTAAACTACAAGTGATTATAACCAAgCTGGGGCTAAGGATtCAGGAtAcAGGGGGTGTGGTGATGGGTGCACCGCTTGTTcA-CCCGGTGATCAGCACTTCTGGTTTGGACGCCCGC	GGTGATGGGTGCACCGCTTGTTCa-CCCGGTGATCAGCACTTCTGGTTTGGACGCCCGCGCTTCTTGCTCTTCCTCATCCACTTTGTTTTATTCCAGGTAGTTCAACTTGCTAG
		11	48	0.0127	1D,SNP	1D,SNP	A->G,T->G,C->T,A->T,G->C,A,C->T	A,C->T	GTGGGgACTAAACTACAAGTGATTATAACCAAgCTGGGGCTAAGGATtCAGGAtAcAGGGGGTGTGGTGATGGGTGCACCGCTTGTTcA-CCCGGTGATCAGCACTTtTGGTTTGGACGCCCGC	GGTGATGGGTGCACCGCTTGTTCa-CCCGGTGATCAGCACTTtTGGTTTGGACGCCCGCGCTTCTTGCTCTTCCTCATCCACTTTGTTTTATTCCAGGTAGTTCAACTTGCTAG
		12	48	0.0127	1D,SNP	1D,SNP	A->G,A->G,T->G,C->T,A->T,G->C,A,C->T	A,C->T	GTGGGgACTAAACTACAgGTGATTATAACCAAgCTGGGGCTAAGGATtCAGGAtAcAGGGGGTGTGGTGATGGGTGCACCGCTTGTTcA-CCCGGTGATCAGCACTTtTGGTTTGGACGCCCGC	GGTGATGGGTGCACCGCTTGTTCa-CCCGGTGATCAGCACTTtTGGTTTGGACGCCCGCGCTTCTTGCTCTTCCTCATCCACTTTGTTTTATTCCAGGTAGTTCAACTTGCTAG
		13	48	0.0127	1D,1D,SNP	1D,SNP	A,A->G,T->G,A,C->T	A,C->T	GGGaCTAAACTACAgGTGATTATAACCAAgCTGGGGCTAAGGATCCAGGAAAGAGGGGGTGTGGTGATGGGTGCACCGCTTGTTcA-CCCGGTGATCAGCACTTtTGGTTTGGACGCCCGCG	GGTGATGGGTGCACCGCTTGTTCa-CCCGGTGATCAGCACTTtTGGTTTGGACGCCCGCGCTTCTTGCTCTTCCTCATCCACTTTGTTTTATTCCAGGTAGTTCAACTTGCTAG
10	fvb7-1/2/3 #9	010-refFvb3
		1	2785	0.7298	1D,SNP	1D,SNP	A->G,A->G,T->G,A,C->T	A,C->T	GTGGGgACTAAACTACAgGTGATTATAACCAAgCTGGGGCTAAGGATCCAGGAAAGAGGGGGTGTGGTGATGGGTGCACCGCTTGTTcA-CCCGGTGATCAGCACTTtTGGTTTGGACGCCCGC	GGTGATGGGTGCACCGCTTGTTCa-CCCGGTGATCAGCACTTtTGGTTTGGACGCCCGCGCTTCTTGCTCTTCCTCATCCACTTTGTTTTATTCCAGGTAGTTCAACTTGCTAG
		2	136	0.0356	1D,SNP	1D	A->G,A	A	GTGGGgACTAAACTACAAGTGATTATAACCAATCTGGGGCTAAGGATCCAGGAAAGAGGGGGTGTGGTGATGGGTGCACCGCTTGTTcA-CCCGGTGATCAGCACTTCTGGTTTGGACGCCCGC	GGTGATGGGTGCACCGCTTGTTCa-CCCGGTGATCAGCACTTCTGGTTTGGACGCCCGCGCTTCTTGCTCTTCCTCATCCACTTTGTTTTATTCCAGGTAGTTCAACTTGCTAG
		3	132	0.0346	1D,SNP	1D,SNP	A->G,A->G,T->G,A,C->T	A,C->T,T->C	GTGGGgACTAAACTACAgGTGATTATAACCAAgCTGGGGCTAAGGATCCAGGAAAGAGGGGGTGTGGTGATGGGTGCACCGCTTGTTcA-CCCGGTGATCAGCACTTtTGGTTTGGACGCCCGC	GGTGATGGGTGCACCGCTTGTTCa-CCCGGTGATCAGCACTTtTGGTTTGGACGCCCGCGCTTCTTGCTCTTCCTCATCCACTTTGcTTTATTCCAGGTAGTTCAACTTGCTAG
		4	124	0.0325	1D,SNP	1D,SNP	A->G,T->G,C->T,A->T,G->C,A	A,T->C	GTGGGgACTAAACTACAAGTGATTATAACCAAgCTGGGGCTAAGGATtCAGGAtAcAGGGGGTGTGGTGATGGGTGCACCGCTTGTTcA-CCCGGTGATCAGCACTTCTGGTTTGGACGCCCGC	GGTGATGGGTGCACCGCTTGTTCa-CCCGGTGATCAGCACTTCTGGTTTGGACGCCCGCGCTTCTTGCTCTTCCTCATCCACTTTGcTTTATTCCAGGTAGTTCAACTTGCTAG
		5	95	0.0249	1D,SNP	1D	A->G,A->G,T->G,A	A	GTGGGgACTAAACTACAgGTGATTATAACCAAgCTGGGGCTAAGGATCCAGGAAAGAGGGGGTGTGGTGATGGGTGCACCGCTTGTTcA-CCCGGTGATCAGCACTTCTGGTTTGGACGCCCGC	GGTGATGGGTGCACCGCTTGTTCa-CCCGGTGATCAGCACTTCTGGTTTGGACGCCCGCGCTTCTTGCTCTTCCTCATCCACTTTGTTTTATTCCAGGTAGTTCAACTTGCTAG
		6	88	0.0231	1D,SNP	1D,SNP	A->G,A->G,T->G,A,C->T	A,C->T,A->C	GTGGGgACTAAACTACAgGTGATTATAACCAAgCTGGGGCTAAGGATCCAGGAAAGAGGGGGTGTGGTGATGGGTGCACCGCTTGTTcA-CCCGGTGATCAGCACTTtTGGTTTGGACGCCCGC	GGTGATGGGTGCACCGCTTGTTCa-CCCGGTGATCAGCACTTtTGGTTTGGACGCCCGCGCTTCTTGCTCTTCCTCATCCACTTTGTTTTATTCCAGGTAGTTCAcCTTGCTAG
		7	83	0.0218	1D,SNP	1D,SNP	A->G,A->G,T->G,C->T,A->T,G->C,A	A,T->C	GTGGGgACTAAACTACAgGTGATTATAACCAAgCTGGGGCTAAGGATtCAGGAtAcAGGGGGTGTGGTGATGGGTGCACCGCTTGTTcA-CCCGGTGATCAGCACTTCTGGTTTGGACGCCCGC	GGTGATGGGTGCACCGCTTGTTCa-CCCGGTGATCAGCACTTCTGGTTTGGACGCCCGCGCTTCTTGCTCTTCCTCATCCACTTTGcTTTATTCCAGGTAGTTCAACTTGCTAG
		8	83	0.0218	1D,1D,SNP	1D,SNP	A,A->G,T->G,A,C->T	A,C->T	GGGaCTAAACTACAgGTGATTATAACCAAgCTGGGGCTAAGGATCCAGGAAAGAGGGGGTGTGGTGATGGGTGCACCGCTTGTTcA-CCCGGTGATCAGCACTTtTGGTTTGGACGCCCGCG	GGTGATGGGTGCACCGCTTGTTCa-CCCGGTGATCAGCACTTtTGGTTTGGACGCCCGCGCTTCTTGCTCTTCCTCATCCACTTTGTTTTATTCCAGGTAGTTCAACTTGCTAG
		9	76	0.0199	1D,SNP	1D,SNP	A->G,A,C->T	A,C->T	GTGGGgACTAAACTACAAGTGATTATAACCAATCTGGGGCTAAGGATCCAGGAAAGAGGGGGTGTGGTGATGGGTGCACCGCTTGTTcA-CCCGGTGATCAGCACTTtTGGTTTGGACGCCCGC	GGTGATGGGTGCACCGCTTGTTCa-CCCGGTGATCAGCACTTtTGGTTTGGACGCCCGCGCTTCTTGCTCTTCCTCATCCACTTTGTTTTATTCCAGGTAGTTCAACTTGCTAG
		10	59	0.0155	1D,SNP	1D	A->G,A->G,T->G,C->T,A->T,G->C,A	A	GTGGGgACTAAACTACAgGTGATTATAACCAAgCTGGGGCTAAGGATtCAGGAtAcAGGGGGTGTGGTGATGGGTGCACCGCTTGTTcA-CCCGGTGATCAGCACTTCTGGTTTGGACGCCCGC	GGTGATGGGTGCACCGCTTGTTCa-CCCGGTGATCAGCACTTCTGGTTTGGACGCCCGCGCTTCTTGCTCTTCCTCATCCACTTTGTTTTATTCCAGGTAGTTCAACTTGCTAG
		11	55	0.0144	1D,SNP	1D,SNP	A->G,T->G,C->T,A->T,G->C,A,C->T	A,C->T	GTGGGgACTAAACTACAAGTGATTATAACCAAgCTGGGGCTAAGGATtCAGGAtAcAGGGGGTGTGGTGATGGGTGCACCGCTTGTTcA-CCCGGTGATCAGCACTTtTGGTTTGGACGCCCGC	GGTGATGGGTGCACCGCTTGTTCa-CCCGGTGATCAGCACTTtTGGTTTGGACGCCCGCGCTTCTTGCTCTTCCTCATCCACTTTGTTTTATTCCAGGTAGTTCAACTTGCTAG
		12	54	0.0142	1D,SNP	1D,SNP	A->G,A->G,T->G,A	A,T->C	GTGGGgACTAAACTACAgGTGATTATAACCAAgCTGGGGCTAAGGATCCAGGAAAGAGGGGGTGTGGTGATGGGTGCACCGCTTGTTcA-CCCGGTGATCAGCACTTCTGGTTTGGACGCCCGC	GGTGATGGGTGCACCGCTTGTTCa-CCCGGTGATCAGCACTTCTGGTTTGGACGCCCGCGCTTCTTGCTCTTCCTCATCCACTTTGcTTTATTCCAGGTAGTTCAACTTGCTAG
		13	46	0.0121	1D,SNP	1D	A->G,A->G,A	A	GTGGGgACTAAACTACAgGTGATTATAACCAATCTGGGGCTAAGGATCCAGGAAAGAGGGGGTGTGGTGATGGGTGCACCGCTTGTTcA-CCCGGTGATCAGCACTTCTGGTTTGGACGCCCGC	GGTGATGGGTGCACCGCTTGTTCa-CCCGGTGATCAGCACTTCTGGTTTGGACGCCCGCGCTTCTTGCTCTTCCTCATCCACTTTGTTTTATTCCAGGTAGTTCAACTTGCTAG
11	fvb7-1/2/3 #10	011-refFvb3
		1	2724	0.7085	1D,SNP	1D,SNP	A->G,A->G,T->G,A,C->T	A,C->T	GTGGGgACTAAACTACAgGTGATTATAACCAAgCTGGGGCTAAGGATCCAGGAAAGAGGGGGTGTGGTGATGGGTGCACCGCTTGTTcA-CCCGGTGATCAGCACTTtTGGTTTGGACGCCCGC	GGTGATGGGTGCACCGCTTGTTCa-CCCGGTGATCAGCACTTtTGGTTTGGACGCCCGCGCTTCTTGCTCTTCCTCATCCACTTTGTTTTATTCCAGGTAGTTCAACTTGCTAG
		2	199	0.0518	1D,SNP	1D	A->G,A	A	GTGGGgACTAAACTACAAGTGATTATAACCAATCTGGGGCTAAGGATCCAGGAAAGAGGGGGTGTGGTGATGGGTGCACCGCTTGTTcA-CCCGGTGATCAGCACTTCTGGTTTGGACGCCCGC	GGTGATGGGTGCACCGCTTGTTCa-CCCGGTGATCAGCACTTCTGGTTTGGACGCCCGCGCTTCTTGCTCTTCCTCATCCACTTTGTTTTATTCCAGGTAGTTCAACTTGCTAG
		3	179	0.0466	1D,SNP	1D,SNP	A->G,T->G,C->T,A->T,G->C,A	A,T->C	GTGGGgACTAAACTACAAGTGATTATAACCAAgCTGGGGCTAAGGATtCAGGAtAcAGGGGGTGTGGTGATGGGTGCACCGCTTGTTcA-CCCGGTGATCAGCACTTCTGGTTTGGACGCCCGC	GGTGATGGGTGCACCGCTTGTTCa-CCCGGTGATCAGCACTTCTGGTTTGGACGCCCGCGCTTCTTGCTCTTCCTCATCCACTTTGcTTTATTCCAGGTAGTTCAACTTGCTAG
		4	97	0.0252	1D,SNP	1D	A->G,A->G,T->G,A	A	GTGGGgACTAAACTACAgGTGATTATAACCAAgCTGGGGCTAAGGATCCAGGAAAGAGGGGGTGTGGTGATGGGTGCACCGCTTGTTcA-CCCGGTGATCAGCACTTCTGGTTTGGACGCCCGC	GGTGATGGGTGCACCGCTTGTTCa-CCCGGTGATCAGCACTTCTGGTTTGGACGCCCGCGCTTCTTGCTCTTCCTCATCCACTTTGTTTTATTCCAGGTAGTTCAACTTGCTAG
		5	86	0.0224	1D,SNP	1D,SNP	A->G,A->G,T->G,C->T,A->T,G->C,A	A,T->C	GTGGGgACTAAACTACAgGTGATTATAACCAAgCTGGGGCTAAGGATtCAGGAtAcAGGGGGTGTGGTGATGGGTGCACCGCTTGTTcA-CCCGGTGATCAGCACTTCTGGTTTGGACGCCCGC	GGTGATGGGTGCACCGCTTGTTCa-CCCGGTGATCAGCACTTCTGGTTTGGACGCCCGCGCTTCTTGCTCTTCCTCATCCACTTTGcTTTATTCCAGGTAGTTCAACTTGCTAG
		6	83	0.0216	1D,SNP	1D,SNP	A->G,T->G,A,C->T	A,C->T	GTGGGgACTAAACTACAAGTGATTATAACCAAgCTGGGGCTAAGGATCCAGGAAAGAGGGGGTGTGGTGATGGGTGCACCGCTTGTTcA-CCCGGTGATCAGCACTTtTGGTTTGGACGCCCGC	GGTGATGGGTGCACCGCTTGTTCa-CCCGGTGATCAGCACTTtTGGTTTGGACGCCCGCGCTTCTTGCTCTTCCTCATCCACTTTGTTTTATTCCAGGTAGTTCAACTTGCTAG
		7	73	0.019	1D,1D,SNP	1D,SNP	A,A->G,T->G,A,C->T	A,C->T	GTGGGaCTAAACTACAgGTGATTATAACCAAgCTGGGGCTAAGGATCCAGGAAAGAGGGGGTGTGGTGATGGGTGCACCGCTTGTTcA-CCCGGTGATCAGCACTTtTGGTTTGGACGCCCGCG	GGTGATGGGTGCACCGCTTGTTCa-CCCGGTGATCAGCACTTtTGGTTTGGACGCCCGCGCTTCTTGCTCTTCCTCATCCACTTTGTTTTATTCCAGGTAGTTCAACTTGCTAG
		8	71	0.0185	1D,SNP	1D,SNP	A->G,A->G,T->G,A,C->T	A,C->T,T->C	GTGGGgACTAAACTACAgGTGATTATAACCAAgCTGGGGCTAAGGATCCAGGAAAGAGGGGGTGTGGTGATGGGTGCACCGCTTGTTcA-CCCGGTGATCAGCACTTtTGGTTTGGACGCCCGC	GGTGATGGGTGCACCGCTTGTTCa-CCCGGTGATCAGCACTTtTGGTTTGGACGCCCGCGCTTCTTGCTCTTCCTCATCCACTTTGcTTTATTCCAGGTAGTTCAACTTGCTAG
		9	66	0.0172	1D,SNP	1D,SNP	A->G,A,C->T	A,C->T	GTGGGgACTAAACTACAAGTGATTATAACCAATCTGGGGCTAAGGATCCAGGAAAGAGGGGGTGTGGTGATGGGTGCACCGCTTGTTcA-CCCGGTGATCAGCACTTtTGGTTTGGACGCCCGC	GGTGATGGGTGCACCGCTTGTTCa-CCCGGTGATCAGCACTTtTGGTTTGGACGCCCGCGCTTCTTGCTCTTCCTCATCCACTTTGTTTTATTCCAGGTAGTTCAACTTGCTAG
		10	60	0.0156	1D,SNP	1D	A->G,A->G,A	A	GTGGGgACTAAACTACAgGTGATTATAACCAATCTGGGGCTAAGGATCCAGGAAAGAGGGGGTGTGGTGATGGGTGCACCGCTTGTTcA-CCCGGTGATCAGCACTTCTGGTTTGGACGCCCGC	GGTGATGGGTGCACCGCTTGTTCa-CCCGGTGATCAGCACTTCTGGTTTGGACGCCCGCGCTTCTTGCTCTTCCTCATCCACTTTGTTTTATTCCAGGTAGTTCAACTTGCTAG
		11	60	0.0156	1D,SNP	1D,SNP	A->G,A->G,T->G,A,C->T	A,C->T,A->C	GTGGGgACTAAACTACAgGTGATTATAACCAAgCTGGGGCTAAGGATCCAGGAAAGAGGGGGTGTGGTGATGGGTGCACCGCTTGTTcA-CCCGGTGATCAGCACTTtTGGTTTGGACGCCCGC	GGTGATGGGTGCACCGCTTGTTCa-CCCGGTGATCAGCACTTtTGGTTTGGACGCCCGCGCTTCTTGCTCTTCCTCATCCACTTTGTTTTATTCCAGGTAGTTCAcCTTGCTAG
		12	54	0.014	1D,SNP	1D,SNP	A->G,A->G,T->G,A	A,T->C	GTGGGgACTAAACTACAgGTGATTATAACCAAgCTGGGGCTAAGGATCCAGGAAAGAGGGGGTGTGGTGATGGGTGCACCGCTTGTTcA-CCCGGTGATCAGCACTTCTGGTTTGGACGCCCGC	GGTGATGGGTGCACCGCTTGTTCa-CCCGGTGATCAGCACTTCTGGTTTGGACGCCCGCGCTTCTTGCTCTTCCTCATCCACTTTGcTTTATTCCAGGTAGTTCAACTTGCTAG
		13	49	0.0127	1D,SNP	1D,SNP	A->G,T->G,C->T,A->T,G->C,A,C->T	A,C->T	GTGGGgACTAAACTACAAGTGATTATAACCAAgCTGGGGCTAAGGATtCAGGAtAcAGGGGGTGTGGTGATGGGTGCACCGCTTGTTcA-CCCGGTGATCAGCACTTtTGGTTTGGACGCCCGC	GGTGATGGGTGCACCGCTTGTTCa-CCCGGTGATCAGCACTTtTGGTTTGGACGCCCGCGCTTCTTGCTCTTCCTCATCCACTTTGTTTTATTCCAGGTAGTTCAACTTGCTAG
		14	44	0.0114	1D,SNP	1D	A->G,T->G,C->T,A->T,G->C,A	A	GTGGGgACTAAACTACAAGTGATTATAACCAAgCTGGGGCTAAGGATtCAGGAtAcAGGGGGTGTGGTGATGGGTGCACCGCTTGTTcA-CCCGGTGATCAGCACTTCTGGTTTGGACGCCCGC	GGTGATGGGTGCACCGCTTGTTCa-CCCGGTGATCAGCACTTCTGGTTTGGACGCCCGCGCTTCTTGCTCTTCCTCATCCACTTTGTTTTATTCCAGGTAGTTCAACTTGCTAG
12	fvb7-1/2/3 #11	012-refFvb3
		1	3003	0.7831	1D,SNP	1D,SNP	A->G,A->G,T->G,A,C->T	A,C->T	GTGGGgACTAAACTACAgGTGATTATAACCAAgCTGGGGCTAAGGATCCAGGAAAGAGGGGGTGTGGTGATGGGTGCACCGCTTGTTcA-CCCGGTGATCAGCACTTtTGGTTTGGACGCCCGC	GGTGATGGGTGCACCGCTTGTTCa-CCCGGTGATCAGCACTTtTGGTTTGGACGCCCGCGCTTCTTGCTCTTCCTCATCCACTTTGTTTTATTCCAGGTAGTTCAACTTGCTAG
		2	127	0.0331	1D,SNP	1D,SNP	A->G,T->G,C->T,A->T,G->C,A	A,T->C	GTGGGgACTAAACTACAAGTGATTATAACCAAgCTGGGGCTAAGGATtCAGGAtAcAGGGGGTGTGGTGATGGGTGCACCGCTTGTTcA-CCCGGTGATCAGCACTTCTGGTTTGGACGCCCGC	GGTGATGGGTGCACCGCTTGTTCa-CCCGGTGATCAGCACTTCTGGTTTGGACGCCCGCGCTTCTTGCTCTTCCTCATCCACTTTGcTTTATTCCAGGTAGTTCAACTTGCTAG
		3	110	0.0287	1D,SNP	1D	A->G,A	A	GTGGGgACTAAACTACAAGTGATTATAACCAATCTGGGGCTAAGGATCCAGGAAAGAGGGGGTGTGGTGATGGGTGCACCGCTTGTTcA-CCCGGTGATCAGCACTTCTGGTTTGGACGCCCGC	GGTGATGGGTGCACCGCTTGTTCa-CCCGGTGATCAGCACTTCTGGTTTGGACGCCCGCGCTTCTTGCTCTTCCTCATCCACTTTGTTTTATTCCAGGTAGTTCAACTTGCTAG
		4	109	0.0284	1D,SNP	1D,SNP	A->G,A->G,T->G,C->A,A,C->T	A,C->T	GTGGGgACTAAACTACAgGTGATTATAACCAAgCTGGGGaTAAGGATCCAGGAAAGAGGGGGTGTGGTGATGGGTGCACCGCTTGTTcA-CCCGGTGATCAGCACTTtTGGTTTGGACGCCCGC	GGTGATGGGTGCACCGCTTGTTCa-CCCGGTGATCAGCACTTtTGGTTTGGACGCCCGCGCTTCTTGCTCTTCCTCATCCACTTTGTTTTATTCCAGGTAGTTCAACTTGCTAG
		5	90	0.0235	1D,SNP	1D	A->G,A->G,T->G,A	A	GTGGGgACTAAACTACAgGTGATTATAACCAAgCTGGGGCTAAGGATCCAGGAAAGAGGGGGTGTGGTGATGGGTGCACCGCTTGTTcA-CCCGGTGATCAGCACTTCTGGTTTGGACGCCCGC	GGTGATGGGTGCACCGCTTGTTCa-CCCGGTGATCAGCACTTCTGGTTTGGACGCCCGCGCTTCTTGCTCTTCCTCATCCACTTTGTTTTATTCCAGGTAGTTCAACTTGCTAG
		6	70	0.0183	1D,SNP	1D,SNP	A->G,A->G,T->G,A,C->T	A,C->T,T->C	GTGGGgACTAAACTACAgGTGATTATAACCAAgCTGGGGCTAAGGATCCAGGAAAGAGGGGGTGTGGTGATGGGTGCACCGCTTGTTcA-CCCGGTGATCAGCACTTtTGGTTTGGACGCCCGC	GGTGATGGGTGCACCGCTTGTTCa-CCCGGTGATCAGCACTTtTGGTTTGGACGCCCGCGCTTCTTGCTCTTCCTCATCCACTTTGcTTTATTCCAGGTAGTTCAACTTGCTAG
		7	51	0.0133	1D,SNP	1D,SNP	A->G,A,C->T	A,C->T	GTGGGgACTAAACTACAAGTGATTATAACCAATCTGGGGCTAAGGATCCAGGAAAGAGGGGGTGTGGTGATGGGTGCACCGCTTGTTcA-CCCGGTGATCAGCACTTtTGGTTTGGACGCCCGC	GGTGATGGGTGCACCGCTTGTTCa-CCCGGTGATCAGCACTTtTGGTTTGGACGCCCGCGCTTCTTGCTCTTCCTCATCCACTTTGTTTTATTCCAGGTAGTTCAACTTGCTAG
		8	49	0.0128	1D,SNP	1D,SNP	A->G,A->G,T->G,C->T,A->T,G->C,A	A,T->C	GTGGGgACTAAACTACAgGTGATTATAACCAAgCTGGGGCTAAGGATtCAGGAtAcAGGGGGTGTGGTGATGGGTGCACCGCTTGTTcA-CCCGGTGATCAGCACTTCTGGTTTGGACGCCCGC	GGTGATGGGTGCACCGCTTGTTCa-CCCGGTGATCAGCACTTCTGGTTTGGACGCCCGCGCTTCTTGCTCTTCCTCATCCACTTTGcTTTATTCCAGGTAGTTCAACTTGCTAG
		9	49	0.0128	1D,SNP	1D,SNP	A->G,A->G,T->G,A	A,T->C	GTGGGgACTAAACTACAgGTGATTATAACCAAgCTGGGGCTAAGGATCCAGGAAAGAGGGGGTGTGGTGATGGGTGCACCGCTTGTTcA-CCCGGTGATCAGCACTTCTGGTTTGGACGCCCGC	GGTGATGGGTGCACCGCTTGTTCa-CCCGGTGATCAGCACTTCTGGTTTGGACGCCCGCGCTTCTTGCTCTTCCTCATCCACTTTGcTTTATTCCAGGTAGTTCAACTTGCTAG
		10	45	0.0117	1D,SNP	1D,SNP	A->G,T->G,A,C->T	A,C->T	GTGGGgACTAAACTACAAGTGATTATAACCAAgCTGGGGCTAAGGATCCAGGAAAGAGGGGGTGTGGTGATGGGTGCACCGCTTGTTcA-CCCGGTGATCAGCACTTtTGGTTTGGACGCCCGC	GGTGATGGGTGCACCGCTTGTTCa-CCCGGTGATCAGCACTTtTGGTTTGGACGCCCGCGCTTCTTGCTCTTCCTCATCCACTTTGTTTTATTCCAGGTAGTTCAACTTGCTAG
		11	45	0.0117	1D,SNP	1D	A->G,A->G,A	A	GTGGGgACTAAACTACAgGTGATTATAACCAATCTGGGGCTAAGGATCCAGGAAAGAGGGGGTGTGGTGATGGGTGCACCGCTTGTTcA-CCCGGTGATCAGCACTTCTGGTTTGGACGCCCGC	GGTGATGGGTGCACCGCTTGTTCa-CCCGGTGATCAGCACTTCTGGTTTGGACGCCCGCGCTTCTTGCTCTTCCTCATCCACTTTGTTTTATTCCAGGTAGTTCAACTTGCTAG
		12	44	0.0115	1D,SNP	1D	A->G,T->G,C->T,A->T,G->C,A	A	GTGGGgACTAAACTACAAGTGATTATAACCAAgCTGGGGCTAAGGATtCAGGAtAcAGGGGGTGTGGTGATGGGTGCACCGCTTGTTcA-CCCGGTGATCAGCACTTCTGGTTTGGACGCCCGC	GGTGATGGGTGCACCGCTTGTTCa-CCCGGTGATCAGCACTTCTGGTTTGGACGCCCGCGCTTCTTGCTCTTCCTCATCCACTTTGTTTTATTCCAGGTAGTTCAACTTGCTAG
		13	43	0.0112	1D,SNP	1D,1D,SNP	A->G,A->G,T->G,A,C->T	A,C->T,A	GTGGGgACTAAACTACAgGTGATTATAACCAAgCTGGGGCTAAGGATCCAGGAAAGAGGGGGTGTGGTGATGGGTGCACCGCTTGTTcA-CCCGGTGATCAGCACTTtTGGTTTGGACGCCCGC	TGGTGATGGGTGCACCGCTTGTTCa-CCCGGTGATCAGCACTTtTGGTTTGGACGCCCGCGCTTCTTGCTCTTCCTCATCCACTTTGTTTTATTCCAGGTAGTTcACTTGCTAG
13	WT	013-refFvb3	WT
		1	2043	0.5264	SNP	SNP	A->G,A->G,T->G,C->T	C->T	GTGGGgACTAAACTACAgGTGATTATAACCAAgCTGGGGCTAAGGATCCAGGAAAGAGGGGGTGTGGTGATGGGTGCACCGCTTGTTCAACCCGGTGATCAGCACTTtTGGTTTGGACGCCCG	GTGATGGGTGCACCGCTTGTTCAACCCGGTGATCAGCACTTtTGGTTTGGACGCCCGCGCTTCTTGCTCTTCCTCATCCACTTTGTTTTATTCCAGGTAGTTCAACTTGCTAG
		2	191	0.0492	SNP	SNP	A->G,T->G,C->T,A->T,G->C	T->C	GTGGGgACTAAACTACAAGTGATTATAACCAAgCTGGGGCTAAGGATtCAGGAtAcAGGGGGTGTGGTGATGGGTGCACCGCTTGTTCAACCCGGTGATCAGCACTTCTGGTTTGGACGCCCG	GTGATGGGTGCACCGCTTGTTCAACCCGGTGATCAGCACTTCTGGTTTGGACGCCCGCGCTTCTTGCTCTTCCTCATCCACTTTGcTTTATTCCAGGTAGTTCAACTTGCTAG
		3	170	0.0438	SNP	SNP	A->G,A->G,T->G	C->T,T->C	GTGGGgACTAAACTACAgGTGATTATAACCAAgCTGGGGCTAAGGATCCAGGAAAGAGGGGGTGTGGTGATGGGTGCACCGCTTGTTCAACCCGGTGATCAGCACTTCTGGTTTGGACGCCCG	GTGATGGGTGCACCGCTTGTTCAACCCGGTGATCAGCACTTCTGGTTTGGACGCCCGCGCTTCTTGCTCTTCCTCATCCAtTTTGcTTTATTCCAGGTAGTTCAACTTGCTAG
		4	157	0.0405	SNP	SNP	A->G,T->G	C->T,T->C	GTGGGgACTAAACTACAAGTGATTATAACCAAgCTGGGGCTAAGGATCCAGGAAAGAGGGGGTGTGGTGATGGGTGCACCGCTTGTTCAACCCGGTGATCAGCACTTCTGGTTTGGACGCCCG	GTGATGGGTGCACCGCTTGTTCAACCCGGTGATCAGCACTTCTGGTTTGGACGCCCGCGCTTCTTGCTCTTCCTCATCCAtTTTGcTTTATTCCAGGTAGTTCAACTTGCTAG
		5	156	0.0402	SNP	WT	A->G	-	GTGGGgACTAAACTACAAGTGATTATAACCAATCTGGGGCTAAGGATCCAGGAAAGAGGGGGTGTGGTGATGGGTGCACCGCTTGTTCAACCCGGTGATCAGCACTTCTGGTTTGGACGCCCG	GTGATGGGTGCACCGCTTGTTCAACCCGGTGATCAGCACTTCTGGTTTGGACGCCCGCGCTTCTTGCTCTTCCTCATCCACTTTGTTTTATTCCAGGTAGTTCAACTTGCTAG
		6	148	0.0381	SNP	SNP	A->G,A->G,T->G,C->T	C->T,T->C	GTGGGgACTAAACTACAgGTGATTATAACCAAgCTGGGGCTAAGGATCCAGGAAAGAGGGGGTGTGGTGATGGGTGCACCGCTTGTTCAACCCGGTGATCAGCACTTtTGGTTTGGACGCCCG	GTGATGGGTGCACCGCTTGTTCAACCCGGTGATCAGCACTTtTGGTTTGGACGCCCGCGCTTCTTGCTCTTCCTCATCCACTTTGcTTTATTCCAGGTAGTTCAACTTGCTAG
		7	135	0.0348	SNP	WT	A->G,A->G,T->G	-	GTGGGgACTAAACTACAgGTGATTATAACCAAgCTGGGGCTAAGGATCCAGGAAAGAGGGGGTGTGGTGATGGGTGCACCGCTTGTTCAACCCGGTGATCAGCACTTCTGGTTTGGACGCCCG	GTGATGGGTGCACCGCTTGTTCAACCCGGTGATCAGCACTTCTGGTTTGGACGCCCGCGCTTCTTGCTCTTCCTCATCCACTTTGTTTTATTCCAGGTAGTTCAACTTGCTAG
		8	125	0.0322	SNP	SNP	A->G,T->G,C->T	C->T	GTGGGgACTAAACTACAAGTGATTATAACCAAgCTGGGGCTAAGGATCCAGGAAAGAGGGGGTGTGGTGATGGGTGCACCGCTTGTTCAACCCGGTGATCAGCACTTtTGGTTTGGACGCCCG	GTGATGGGTGCACCGCTTGTTCAACCCGGTGATCAGCACTTtTGGTTTGGACGCCCGCGCTTCTTGCTCTTCCTCATCCACTTTGTTTTATTCCAGGTAGTTCAACTTGCTAG
		9	108	0.0278	1D,SNP	SNP	A->G,A,A->G,T->G,C->T	C->T	GTGGGgACTAaCTACAgGTGATTATAACCAAgCTGGGGCTAAGGATCCAGGAAAGAGGGGGTGTGGTGATGGGTGCACCGCTTGTTCAACCCGGTGATCAGCACTTtTGGTTTGGACGCCCGC	GTGATGGGTGCACCGCTTGTTCAACCCGGTGATCAGCACTTtTGGTTTGGACGCCCGCGCTTCTTGCTCTTCCTCATCCACTTTGTTTTATTCCAGGTAGTTCAACTTGCTAG
		10	102	0.0263	SNP	WT	A->G,T->G	-	GTGGGgACTAAACTACAAGTGATTATAACCAAgCTGGGGCTAAGGATCCAGGAAAGAGGGGGTGTGGTGATGGGTGCACCGCTTGTTCAACCCGGTGATCAGCACTTCTGGTTTGGACGCCCG	GTGATGGGTGCACCGCTTGTTCAACCCGGTGATCAGCACTTCTGGTTTGGACGCCCGCGCTTCTTGCTCTTCCTCATCCACTTTGTTTTATTCCAGGTAGTTCAACTTGCTAG
		11	85	0.0219	SNP	SNP	A->G,A->G,T->G,C->T,A->T,G->C	T->C	GTGGGgACTAAACTACAgGTGATTATAACCAAgCTGGGGCTAAGGATtCAGGAtAcAGGGGGTGTGGTGATGGGTGCACCGCTTGTTCAACCCGGTGATCAGCACTTCTGGTTTGGACGCCCG	GTGATGGGTGCACCGCTTGTTCAACCCGGTGATCAGCACTTCTGGTTTGGACGCCCGCGCTTCTTGCTCTTCCTCATCCACTTTGcTTTATTCCAGGTAGTTCAACTTGCTAG
		12	78	0.0201	SNP	SNP	A->G,A->G,T->G,C->T	C->T,C->T,T->C	GTGGGgACTAAACTACAgGTGATTATAACCAAgCTGGGGCTAAGGATCCAGGAAAGAGGGGGTGTGGTGATGGGTGCACCGCTTGTTCAACCCGGTGATCAGCACTTtTGGTTTGGACGCCCG	GTGATGGGTGCACCGCTTGTTCAACCCGGTGATCAGCACTTtTGGTTTGGACGCCCGCGCTTCTTGCTCTTCCTCATCCAtTTTGcTTTATTCCAGGTAGTTCAACTTGCTAG
		13	78	0.0201	SNP	WT	A->G,A->G	-	GTGGGgACTAAACTACAgGTGATTATAACCAATCTGGGGCTAAGGATCCAGGAAAGAGGGGGTGTGGTGATGGGTGCACCGCTTGTTCAACCCGGTGATCAGCACTTCTGGTTTGGACGCCCG	GTGATGGGTGCACCGCTTGTTCAACCCGGTGATCAGCACTTCTGGTTTGGACGCCCGCGCTTCTTGCTCTTCCTCATCCACTTTGTTTTATTCCAGGTAGTTCAACTTGCTAG
		14	76	0.0196	SNP	WT	A->G,A->G,T->G,C->T,A->T,G->C	-	GTGGGgACTAAACTACAgGTGATTATAACCAAgCTGGGGCTAAGGATtCAGGAtAcAGGGGGTGTGGTGATGGGTGCACCGCTTGTTCAACCCGGTGATCAGCACTTCTGGTTTGGACGCCCG	GTGATGGGTGCACCGCTTGTTCAACCCGGTGATCAGCACTTCTGGTTTGGACGCCCGCGCTTCTTGCTCTTCCTCATCCACTTTGTTTTATTCCAGGTAGTTCAACTTGCTAG
		15	74	0.0191	SNP	SNP	A->G,A->G,T->G,G->T,C->T	G->T,C->T	GTGGGgACTAAACTACAgGTGATTATAACCAAgCTGGGGCTAAGGATCCAGGAAAGAGGGGGTGTGGTGATGGGTtCACCGCTTGTTCAACCCGGTGATCAGCACTTtTGGTTTGGACGCCCG	GTGATGGGTtCACCGCTTGTTCAACCCGGTGATCAGCACTTtTGGTTTGGACGCCCGCGCTTCTTGCTCTTCCTCATCCACTTTGTTTTATTCCAGGTAGTTCAACTTGCTAG
		16	59	0.0152	SNP	SNP	A->G	T->C	GTGGGgACTAAACTACAAGTGATTATAACCAATCTGGGGCTAAGGATCCAGGAAAGAGGGGGTGTGGTGATGGGTGCACCGCTTGTTCAACCCGGTGATCAGCACTTCTGGTTTGGACGCCCG	GTGATGGGTGCACCGCTTGTTCAACCCGGTGATCAGCACTTCTGGTTTGGACGCCCGCGCTTCTTGCTCTTCCTCATCCACTTTGcTTTATTCCAGGTAGTTCAACTTGCTAG
		17	49	0.0126	SNP	SNP	A->G,T->G,C->T,A->T,G->C,C->T	C->T	GTGGGgACTAAACTACAAGTGATTATAACCAAgCTGGGGCTAAGGATtCAGGAtAcAGGGGGTGTGGTGATGGGTGCACCGCTTGTTCAACCCGGTGATCAGCACTTtTGGTTTGGACGCCCG	GTGATGGGTGCACCGCTTGTTCAACCCGGTGATCAGCACTTtTGGTTTGGACGCCCGCGCTTCTTGCTCTTCCTCATCCACTTTGTTTTATTCCAGGTAGTTCAACTTGCTAG
		18	47	0.0121	SNP	SNP	A->G,A->G,T->G	T->C	GTGGGgACTAAACTACAgGTGATTATAACCAAgCTGGGGCTAAGGATCCAGGAAAGAGGGGGTGTGGTGATGGGTGCACCGCTTGTTCAACCCGGTGATCAGCACTTCTGGTTTGGACGCCCG	GTGATGGGTGCACCGCTTGTTCAACCCGGTGATCAGCACTTCTGGTTTGGACGCCCGCGCTTCTTGCTCTTCCTCATCCACTTTGcTTTATTCCAGGTAGTTCAACTTGCTAG
14	fvb7-1/2/3 #12	014-refFvb3
		1	3015	0.765	1D,SNP	1D,SNP	A->G,A->G,T->G,A,C->T	A,C->T	GTGGGgACTAAACTACAgGTGATTATAACCAAgCTGGGGCTAAGGATCCAGGAAAGAGGGGGTGTGGTGATGGGTGCACCGCTTGTTcA-CCCGGTGATCAGCACTTtTGGTTTGGACGCCCGC	GGTGATGGGTGCACCGCTTGTTCa-CCCGGTGATCAGCACTTtTGGTTTGGACGCCCGCGCTTCTTGCTCTTCCTCATCCACTTTGTTTTATTCCAGGTAGTTCAACTTGCTAG
		2	149	0.0378	1D,SNP	1D,SNP	A->G,T->G,A,C->T	A,C->T	CTAAACTACAgGTGATTATAACCAAgCTGGGGCTAAGGATCCAGGAAAGAGGGGGTGTGGTGATGGGTGCACCGCTTGTTcA-CCCGGTGATCAGCACTTtTGGTTTGGACGCCCGCG	GGTGATGGGTGCACCGCTTGTTCa-CCCGGTGATCAGCACTTtTGGTTTGGACGCCCGCGCTTCTTGCTCTTCCTCATCCACTTTGTTTTATTCCAGGTAGTTCAACTTGCTAG
		3	138	0.035	1D,SNP	1D,SNP	A->G,T->G,C->T,A->T,G->C,A	A,T->C	GTGGGgACTAAACTACAAGTGATTATAACCAAgCTGGGGCTAAGGATtCAGGAtAcAGGGGGTGTGGTGATGGGTGCACCGCTTGTTcA-CCCGGTGATCAGCACTTCTGGTTTGGACGCCCGC	GGTGATGGGTGCACCGCTTGTTCa-CCCGGTGATCAGCACTTCTGGTTTGGACGCCCGCGCTTCTTGCTCTTCCTCATCCACTTTGcTTTATTCCAGGTAGTTCAACTTGCTAG
		4	114	0.0289	1D,SNP	1D,SNP	A->G,A->G,T->G,C->T,A->T,G->C,A	A,T->C	GTGGGgACTAAACTACAgGTGATTATAACCAAgCTGGGGCTAAGGATtCAGGAtAcAGGGGGTGTGGTGATGGGTGCACCGCTTGTTcA-CCCGGTGATCAGCACTTCTGGTTTGGACGCCCGC	GGTGATGGGTGCACCGCTTGTTCa-CCCGGTGATCAGCACTTCTGGTTTGGACGCCCGCGCTTCTTGCTCTTCCTCATCCACTTTGcTTTATTCCAGGTAGTTCAACTTGCTAG
		5	105	0.0266	1D,SNP	1D	A->G,A	A	GTGGGgACTAAACTACAAGTGATTATAACCAATCTGGGGCTAAGGATCCAGGAAAGAGGGGGTGTGGTGATGGGTGCACCGCTTGTTcA-CCCGGTGATCAGCACTTCTGGTTTGGACGCCCGC	GGTGATGGGTGCACCGCTTGTTCa-CCCGGTGATCAGCACTTCTGGTTTGGACGCCCGCGCTTCTTGCTCTTCCTCATCCACTTTGTTTTATTCCAGGTAGTTCAACTTGCTAG
		6	98	0.0249	1D,SNP	1D	A->G,A->G,T->G,A	A	GTGGGgACTAAACTACAgGTGATTATAACCAAgCTGGGGCTAAGGATCCAGGAAAGAGGGGGTGTGGTGATGGGTGCACCGCTTGTTcA-CCCGGTGATCAGCACTTCTGGTTTGGACGCCCGC	GGTGATGGGTGCACCGCTTGTTCa-CCCGGTGATCAGCACTTCTGGTTTGGACGCCCGCGCTTCTTGCTCTTCCTCATCCACTTTGTTTTATTCCAGGTAGTTCAACTTGCTAG
		7	68	0.0173	1D,SNP	1D,SNP	A->G,A->G,T->G,A,C->T	A,C->T,T->C	GTGGGgACTAAACTACAgGTGATTATAACCAAgCTGGGGCTAAGGATCCAGGAAAGAGGGGGTGTGGTGATGGGTGCACCGCTTGTTcA-CCCGGTGATCAGCACTTtTGGTTTGGACGCCCGC	GGTGATGGGTGCACCGCTTGTTCa-CCCGGTGATCAGCACTTtTGGTTTGGACGCCCGCGCTTCTTGCTCTTCCTCATCCACTTTGcTTTATTCCAGGTAGTTCAACTTGCTAG
		8	60	0.0152	1D,SNP	1D,SNP	A->G,A->G,T->G,A,C->T	A,C->T,A->C	GTGGGgACTAAACTACAgGTGATTATAACCAAgCTGGGGCTAAGGATCCAGGAAAGAGGGGGTGTGGTGATGGGTGCACCGCTTGTTcA-CCCGGTGATCAGCACTTtTGGTTTGGACGCCCGC	GGTGATGGGTGCACCGCTTGTTCa-CCCGGTGATCAGCACTTtTGGTTTGGACGCCCGCGCTTCTTGCTCTTCCTCATCCcCTTTGTTTTATTCCAGGTAGTTCAACTTGCTAG
		9	57	0.0145	1D,SNP	1D	A->G,A->G,A	A	GTGGGgACTAAACTACAgGTGATTATAACCAATCTGGGGCTAAGGATCCAGGAAAGAGGGGGTGTGGTGATGGGTGCACCGCTTGTTcA-CCCGGTGATCAGCACTTCTGGTTTGGACGCCCGC	GGTGATGGGTGCACCGCTTGTTCa-CCCGGTGATCAGCACTTCTGGTTTGGACGCCCGCGCTTCTTGCTCTTCCTCATCCACTTTGTTTTATTCCAGGTAGTTCAACTTGCTAG
		10	54	0.0137	1D,SNP	1D,SNP	A->G,A->G,T->G,C->T,A->T,G->C,A,C->T	A,C->T	GTGGGgACTAAACTACAgGTGATTATAACCAAgCTGGGGCTAAGGATtCAGGAtAcAGGGGGTGTGGTGATGGGTGCACCGCTTGTTcA-CCCGGTGATCAGCACTTtTGGTTTGGACGCCCGC	GGTGATGGGTGCACCGCTTGTTCa-CCCGGTGATCAGCACTTtTGGTTTGGACGCCCGCGCTTCTTGCTCTTCCTCATCCACTTTGTTTTATTCCAGGTAGTTCAACTTGCTAG
		11	42	0.0107	1D,SNP	1D,SNP	A->G,A,C->T	A,C->T	GTGGGgACTAAACTACAAGTGATTATAACCAATCTGGGGCTAAGGATCCAGGAAAGAGGGGGTGTGGTGATGGGTGCACCGCTTGTTcA-CCCGGTGATCAGCACTTtTGGTTTGGACGCCCGC	GGTGATGGGTGCACCGCTTGTTCa-CCCGGTGATCAGCACTTtTGGTTTGGACGCCCGCGCTTCTTGCTCTTCCTCATCCACTTTGTTTTATTCCAGGTAGTTCAACTTGCTAG
		12	41	0.0104	1D	1D	A	A	GGTGGGAACTAAACTACAAGTGATTATAACCAATCTGGGGCTAAGGATCCAGGAAAGAGGGGGTGTGGTGATGGGTGCACCGCTTGTTcA-CCCGGTGATCAGCACTTCTGGTTTGGACGCCCG	GGTGATGGGTGCACCGCTTGTTCa-CCCGGTGATCAGCACTTCTGGTTTGGACGCCCGCGCTTCTTGCTCTTCCTCATCCACTTTGTTTTATTCCAGGTAGTTCAACTTGCTAG
15	fvb7-1/2/3 #13	015-refFvb3
		1	2781	0.7448	1D,SNP	1D,SNP	A->G,A->G,T->G,A,C->T	A,C->T	GTGGGgACTAAACTACAgGTGATTATAACCAAgCTGGGGCTAAGGATCCAGGAAAGAGGGGGTGTGGTGATGGGTGCACCGCTTGTTcA-CCCGGTGATCAGCACTTtTGGTTTGGACGCCCGC	GGTGATGGGTGCACCGCTTGTTCa-CCCGGTGATCAGCACTTtTGGTTTGGACGCCCGCGCTTCTTGCTCTTCCTCATCCACTTTGTTTTATTCCAGGTAGTTCAACTTGCTAG
		2	150	0.0402	1D,SNP	1D,SNP	A->G,T->G,C->T,A->T,G->C,A	A,T->C	GTGGGgACTAAACTACAAGTGATTATAACCAAgCTGGGGCTAAGGATtCAGGAtAcAGGGGGTGTGGTGATGGGTGCACCGCTTGTTcA-CCCGGTGATCAGCACTTCTGGTTTGGACGCCCGC	GGTGATGGGTGCACCGCTTGTTCa-CCCGGTGATCAGCACTTCTGGTTTGGACGCCCGCGCTTCTTGCTCTTCCTCATCCACTTTGcTTTATTCCAGGTAGTTCAACTTGCTAG
		3	149	0.0399	1D,SNP	1D,SNP	A->G,A->G,T->G,A,C->T	A,C->T,T->C	GTGGGgACTAAACTACAgGTGATTATAACCAAgCTGGGGCTAAGGATCCAGGAAAGAGGGGGTGTGGTGATGGGTGCACCGCTTGTTcA-CCCGGTGATCAGCACTTtTGGTTTGGACGCCCGC	GGTGATGGGTGCACCGCTTGTTCa-CCCGGTGATCAGCACTTtTGGTTTGGACGCCCGCGCTTCTTGCTCTTCCTCATCCACTTTGcTTTATTCCAGGTAGTTCAACTTGCTAG
		4	130	0.0348	1D,1D,SNP	1D,SNP	A->G,A,A->G,T->G,A,C->T	A,C->T	GTGGGgACTAaCTACAgGTGATTATAACCAAgCTGGGGCTAAGGATCCAGGAAAGAGGGGGTGTGGTGATGGGTGCACCGCTTGTTcA-CCCGGTGATCAGCACTTtTGGTTTGGACGCCCGCG	GGTGATGGGTGCACCGCTTGTTCa-CCCGGTGATCAGCACTTtTGGTTTGGACGCCCGCGCTTCTTGCTCTTCCTCATCCACTTTGTTTTATTCCAGGTAGTTCAACTTGCTAG
		5	106	0.0284	1D,SNP	1D	A->G,A	A	GTGGGgACTAAACTACAAGTGATTATAACCAATCTGGGGCTAAGGATCCAGGAAAGAGGGGGTGTGGTGATGGGTGCACCGCTTGTTcA-CCCGGTGATCAGCACTTCTGGTTTGGACGCCCGC	GGTGATGGGTGCACCGCTTGTTCa-CCCGGTGATCAGCACTTCTGGTTTGGACGCCCGCGCTTCTTGCTCTTCCTCATCCACTTTGTTTTATTCCAGGTAGTTCAACTTGCTAG
		6	84	0.0225	1D,SNP	1D,SNP	A->G,A->G,T->G,C->T,A->T,G->C,A	A,T->C	GTGGGgACTAAACTACAgGTGATTATAACCAAgCTGGGGCTAAGGATtCAGGAtAcAGGGGGTGTGGTGATGGGTGCACCGCTTGTTcA-CCCGGTGATCAGCACTTCTGGTTTGGACGCCCGC	GGTGATGGGTGCACCGCTTGTTCa-CCCGGTGATCAGCACTTCTGGTTTGGACGCCCGCGCTTCTTGCTCTTCCTCATCCACTTTGcTTTATTCCAGGTAGTTCAACTTGCTAG
		7	84	0.0225	1D,SNP	1D	A->G,A->G,T->G,A	A	GTGGGgACTAAACTACAgGTGATTATAACCAAgCTGGGGCTAAGGATCCAGGAAAGAGGGGGTGTGGTGATGGGTGCACCGCTTGTTcA-CCCGGTGATCAGCACTTCTGGTTTGGACGCCCGC	GGTGATGGGTGCACCGCTTGTTCa-CCCGGTGATCAGCACTTCTGGTTTGGACGCCCGCGCTTCTTGCTCTTCCTCATCCACTTTGTTTTATTCCAGGTAGTTCAACTTGCTAG
		8	62	0.0166	1D,SNP	1D,SNP	A->G,T->G,A,C->T	A,C->T	GTGGGgACTAAACTACAAGTGATTATAACCAAgCTGGGGCTAAGGATCCAGGAAAGAGGGGGTGTGGTGATGGGTGCACCGCTTGTTcA-CCCGGTGATCAGCACTTtTGGTTTGGACGCCCGC	GGTGATGGGTGCACCGCTTGTTCa-CCCGGTGATCAGCACTTtTGGTTTGGACGCCCGCGCTTCTTGCTCTTCCTCATCCACTTTGTTTTATTCCAGGTAGTTCAACTTGCTAG
		9	51	0.0137	1D,SNP	1D	A->G,A->G,A	A	GTGGGgACTAAACTACAgGTGATTATAACCAATCTGGGGCTAAGGATCCAGGAAAGAGGGGGTGTGGTGATGGGTGCACCGCTTGTTcA-CCCGGTGATCAGCACTTCTGGTTTGGACGCCCGC	GGTGATGGGTGCACCGCTTGTTCa-CCCGGTGATCAGCACTTCTGGTTTGGACGCCCGCGCTTCTTGCTCTTCCTCATCCACTTTGTTTTATTCCAGGTAGTTCAACTTGCTAG
		10	50	0.0134	1D,SNP	1D,SNP	A->G,A->G,T->G,A	A,T->C	GTGGGgACTAAACTACAgGTGATTATAACCAAgCTGGGGCTAAGGATCCAGGAAAGAGGGGGTGTGGTGATGGGTGCACCGCTTGTTcA-CCCGGTGATCAGCACTTCTGGTTTGGACGCCCGC	GGTGATGGGTGCACCGCTTGTTCa-CCCGGTGATCAGCACTTCTGGTTTGGACGCCCGCGCTTCTTGCTCTTCCTCATCCACTTTGcTTTATTCCAGGTAGTTCAACTTGCTAG
		11	45	0.0121	1D,SNP	1D,SNP	A->G,A,C->T	A,C->T	GTGGGgACTAAACTACAAGTGATTATAACCAATCTGGGGCTAAGGATCCAGGAAAGAGGGGGTGTGGTGATGGGTGCACCGCTTGTTcA-CCCGGTGATCAGCACTTtTGGTTTGGACGCCCGC	GGTGATGGGTGCACCGCTTGTTCa-CCCGGTGATCAGCACTTtTGGTTTGGACGCCCGCGCTTCTTGCTCTTCCTCATCCACTTTGTTTTATTCCAGGTAGTTCAACTTGCTAG
		12	42	0.0112	1D,SNP	1D,SNP	A->G,A->G,A->G,T->G,A,C->T	A,C->T	GTGGGgACTAAACTACAgGTGgTTATAACCAAgCTGGGGCTAAGGATCCAGGAAAGAGGGGGTGTGGTGATGGGTGCACCGCTTGTTcA-CCCGGTGATCAGCACTTtTGGTTTGGACGCCCGC	GGTGATGGGTGCACCGCTTGTTCa-CCCGGTGATCAGCACTTtTGGTTTGGACGCCCGCGCTTCTTGCTCTTCCTCATCCACTTTGTTTTATTCCAGGTAGTTCAACTTGCTAG
16	fvb7-1/2/3/4 #1	016-refFvb3
		1	993	0.2559	SNP	SNP	A->G,A->G,T->G,C->T	C->T	GTGGGgACTAAACTACAgGTGATTATAACCAAgCTGGGGCTAAGGATCCAGGAAAGAGGGGGTGTGGTGATGGGTGCACCGCTTGTTCAACCCGGTGATCAGCACTTtTGGTTTGGACGCCCG	GTGATGGGTGCACCGCTTGTTCAACCCGGTGATCAGCACTTtTGGTTTGGACGCCCGCGCTTCTTGCTCTTCCTCATCCACTTTGTTTTATTCCAGGTAGTTCAACTTGCTAG
		2	359	0.0925	1D,SNP	1D,SNP	A->G,A->G,T->G,A,C->T	A,C->T	GTGGGgACTAAACTACAgGTGATTATAACCAAgCTGGGGCTAAGGATCCAGGAAAGAGGGGGTGTGGTGATGGGTGCACCGCTTGTTcA-CCCGGTGATCAGCACTTtTGGTTTGGACGCCCGC	GGTGATGGGTGCACCGCTTGTTCa-CCCGGTGATCAGCACTTtTGGTTTGGACGCCCGCGCTTCTTGCTCTTCCTCATCCACTTTGTTTTATTCCAGGTAGTTCAACTTGCTAG
		3	216	0.0557	1I,SNP	1I,SNP	A->G,A->G,T->G,A,C->T	A,C->T	GTGGGgACTAAACTACAgGTGATTATAACCAAgCTGGGGCTAAGGATCCAGGAAAGAGGGGGTGTGGTGATGGGTGCACCGCTTGTTcAAACCCGGTGATCAGCACTTtTGGTTTGGACGCCC	TGATGGGTGCACCGCTTGTTCAaACCCGGTGATCAGCACTTtTGGTTTGGACGCCCGCGCTTCTTGCTCTTCCTCATCCACTTTGTTTTATTCCAGGTAGTTCAACTTGCTAG
		4	203	0.0523	3D,SNP	3D,SNP	A->G,A->G,T->G,CAA,C->T	AAC,C->T	GTGGGgACTAAACTACAgGTGATTATAACCAAgCTGGGGCTAAGGATCCAGGAAAGAGGGGGTGTGGTGATGGGTGCACCGCTTGTtC---CCGGTGATCAGCACTTtTGGTTTGGACGCCCGCGC	GTGGTGATGGGTGCACCGCTTGTTc---CCGGTGATCAGCACTTtTGGTTTGGACGCCCGCGCTTCTTGCTCTTCCTCATCCACTTTGTTTTATTCCAGGTAGTTCAACTTGCTAG
		5	181	0.0466	SNP	SNP	A->G,T->G,C->T,A->T,G->C	T->C	GTGGGgACTAAACTACAAGTGATTATAACCAAgCTGGGGCTAAGGATtCAGGAtAcAGGGGGTGTGGTGATGGGTGCACCGCTTGTTCAACCCGGTGATCAGCACTTCTGGTTTGGACGCCCG	GTGATGGGTGCACCGCTTGTTCAACCCGGTGATCAGCACTTCTGGTTTGGACGCCCGCGCTTCTTGCTCTTCCTCATCCACTTTGcTTTATTCCAGGTAGTTCAACTTGCTAG
		6	149	0.0384	SNP	SNP	A->G,A->G,T->G,C->T,A->T,G->C	T->C	GTGGGgACTAAACTACAgGTGATTATAACCAAgCTGGGGCTAAGGATtCAGGAtAcAGGGGGTGTGGTGATGGGTGCACCGCTTGTTCAACCCGGTGATCAGCACTTCTGGTTTGGACGCCCG	GTGATGGGTGCACCGCTTGTTCAACCCGGTGATCAGCACTTCTGGTTTGGACGCCCGCGCTTCTTGCTCTTCCTCATCCACTTTGcTTTATTCCAGGTAGTTCAACTTGCTAG
		7	148	0.0381	SNP	SNP	A->G,T->G	C->T,T->C	GTGGGgACTAAACTACAAGTGATTATAACCAAgCTGGGGCTAAGGATCCAGGAAAGAGGGGGTGTGGTGATGGGTGCACCGCTTGTTCAACCCGGTGATCAGCACTTCTGGTTTGGACGCCCG	GTGATGGGTGCACCGCTTGTTCAACCCGGTGATCAGCACTTCTGGTTTGGACGCCCGCGCTTCTTGCTCTTCCTCATCCAtTTTGcTTTATTCCAGGTAGTTCAACTTGCTAG
		8	142	0.0366	SNP	WT	A->G	-	GTGGGgACTAAACTACAAGTGATTATAACCAATCTGGGGCTAAGGATCCAGGAAAGAGGGGGTGTGGTGATGGGTGCACCGCTTGTTCAACCCGGTGATCAGCACTTCTGGTTTGGACGCCCG	GTGATGGGTGCACCGCTTGTTCAACCCGGTGATCAGCACTTCTGGTTTGGACGCCCGCGCTTCTTGCTCTTCCTCATCCACTTTGTTTTATTCCAGGTAGTTCAACTTGCTAG
		9	133	0.0343	13D,SNP	13D,SNP	A->G,A->G,T->G,CCGCTTGTTCAAC,C->T	CTTGTTCAACCCG,C->T	GTGGGgACTAAACTACAgGTGATTATAACCAAgCTGGGGCTAAGGATCCAGGAAAGAGGGGGTGTGGTGATGGGTGCaCCG-------------GTGATCAGCACTTtTGGTTTGGACGCCCGCGCTTCTTGCTCT	AAGAGGGGGTGTGGTGATGGGTGCACCg-------------GTGATCAGCACTTtTGGTTTGGACGCCCGCGCTTCTTGCTCTTCCTCATCCACTTTGTTTTATTCCAGGTAGTTCAACTTGCTAG
		10	130	0.0335	SNP	SNP	A->G,A->G,T->G	C->T,T->C	GTGGGgACTAAACTACAgGTGATTATAACCAAgCTGGGGCTAAGGATCCAGGAAAGAGGGGGTGTGGTGATGGGTGCACCGCTTGTTCAACCCGGTGATCAGCACTTCTGGTTTGGACGCCCG	GTGATGGGTGCACCGCTTGTTCAACCCGGTGATCAGCACTTCTGGTTTGGACGCCCGCGCTTCTTGCTCTTCCTCATCCAtTTTGcTTTATTCCAGGTAGTTCAACTTGCTAG
		11	122	0.0314	SNP	SNP	A->G,A->G,T->G,C->T	C->T,T->C	GTGGGgACTAAACTACAgGTGATTATAACCAAgCTGGGGCTAAGGATCCAGGAAAGAGGGGGTGTGGTGATGGGTGCACCGCTTGTTCAACCCGGTGATCAGCACTTtTGGTTTGGACGCCCG	GTGATGGGTGCACCGCTTGTTCAACCCGGTGATCAGCACTTtTGGTTTGGACGCCCGCGCTTCTTGCTCTTCCTCATCCACTTTGcTTTATTCCAGGTAGTTCAACTTGCTAG
		12	121	0.0312	SNP	WT	A->G,T->G,C->T,A->T,G->C	-	GTGGGgACTAAACTACAAGTGATTATAACCAAgCTGGGGCTAAGGATtCAGGAtAcAGGGGGTGTGGTGATGGGTGCACCGCTTGTTCAACCCGGTGATCAGCACTTCTGGTTTGGACGCCCG	GTGATGGGTGCACCGCTTGTTCAACCCGGTGATCAGCACTTCTGGTTTGGACGCCCGCGCTTCTTGCTCTTCCTCATCCACTTTGTTTTATTCCAGGTAGTTCAACTTGCTAG
		13	118	0.0304	SNP	WT	A->G,A->G,T->G	-	GTGGGgACTAAACTACAgGTGATTATAACCAAgCTGGGGCTAAGGATCCAGGAAAGAGGGGGTGTGGTGATGGGTGCACCGCTTGTTCAACCCGGTGATCAGCACTTCTGGTTTGGACGCCCG	GTGATGGGTGCACCGCTTGTTCAACCCGGTGATCAGCACTTCTGGTTTGGACGCCCGCGCTTCTTGCTCTTCCTCATCCACTTTGTTTTATTCCAGGTAGTTCAACTTGCTAG
		14	113	0.0291	1D,SNP	1D,SNP	A->G,T->G,A	A,C->T,T->C	GTGGGgACTAAACTACAAGTGATTATAACCAAgCTGGGGCTAAGGATCCAGGAAAGAGGGGGTGTGGTGATGGGTGCACCGCTTGTTcA-CCCGGTGATCAGCACTTCTGGTTTGGACGCCCGC	GGTGATGGGTGCACCGCTTGTTCa-CCCGGTGATCAGCACTTCTGGTTTGGACGCCCGCGCTTCTTGCTCTTCCTCATCCAtTTTGcTTTATTCCAGGTAGTTCAACTTGCTAG
		15	101	0.026	9D,SNP	9D,SNP	A->G,A->G,T->G,CTTGTTCAA,C->T	TTGTTCAAC,C->T	GTGGGgACTAAACTACAgGTGATTATAACCAAgCTGGGGCTAAGGATCCAGGAAAGAGGGGGTGTGGTGATGGGTGCACCgC---------CCGGTGATCAGCACTTtTGGTTTGGACGCCCGCGCTTCTTG	GGGGGTGTGGTGATGGGTGCACCGc---------CCGGTGATCAGCACTTtTGGTTTGGACGCCCGCGCTTCTTGCTCTTCCTCATCCACTTTGTTTTATTCCAGGTAGTTCAACTTGCTAG
		16	80	0.0206	9D,SNP	9D,SNP	A->G,A->G,T->G,GTTCAACCC,C->T	TTCAACCCG,C->T	GTGGGgACTAAACTACAgGTGATTATAACCAAgCTGGGGCTAAGGATCCAGGAAAGAGGGGGTGTGGTGATGGGTGCACCGCTtG---------GTGATCAGCACTTtTGGTTTGGACGCCCGCGCTTCTTG	GGGGGTGTGGTGATGGGTGCACCGCTTg--------GTGATCAGCACTTtTGGTTTGGACGCCCGCGCTTCTTGCTCTTCCTCATCCACTTTGTTTTATTCCAGGTAGTTCAACTTGCTAG
		17	78	0.0201	SNP	SNP	A->G,T->G,C->T	C->T	GTGGGgACTAAACTACAAGTGATTATAACCAAgCTGGGGCTAAGGATCCAGGAAAGAGGGGGTGTGGTGATGGGTGCACCGCTTGTTCAACCCGGTGATCAGCACTTtTGGTTTGGACGCCCG	GTGATGGGTGCACCGCTTGTTCAACCCGGTGATCAGCACTTtTGGTTTGGACGCCCGCGCTTCTTGCTCTTCCTCATCCACTTTGTTTTATTCCAGGTAGTTCAACTTGCTAG
		18	74	0.0191	9D,SNP	9D,SNP	A->G,A->G,T->G,TGTTCAACC,C->T	TGTTCAACC,C->T	GTGGGgACTAAACTACAgGTGATTATAACCAAgCTGGGGCTAAGGATCCAGGAAAGAGGGGGTGTGGTGATGGGTGCACCGCt---------CGGTGATCAGCACTTtTGGTTTGGACGCCCGCGCTTCTTG	GGGGGTGTGGTGATGGGTGCACCGCt---------CGGTGATCAGCACTTtTGGTTTGGACGCCCGCGCTTCTTGCTCTTCCTCATCCACTTTGTTTTATTCCAGGTAGTTCAACTTGCTAG
		19	73	0.0188	4D,SNP	4D,SNP	A->G,A->G,T->G,TTCA,C->T	TTCA,C->T	GTGGGgACTAAACTACAgGTGATTATAACCAAgCTGGGGCTAAGGATCCAGGAAAGAGGGGGTGTGGTGATGGGTGCACCGCTTg----ACCCGGTGATCAGCACTTtTGGTTTGGACGCCCGCGCT	TGTGGTGATGGGTGCACCGCTTg----ACCCGGTGATCAGCACTTtTGGTTTGGACGCCCGCGCTTCTTGCTCTTCCTCATCCACTTTGTTTTATTCCAGGTAGTTCAACTTGCTAG
		20	73	0.0188	4D,SNP	4D,SNP	A->G,A->G,T->G,CAAC,C->T	AACC,C->T	GTGGGgACTAAACTACAgGTGATTATAACCAAgCTGGGGCTAAGGATCCAGGAAAGAGGGGGTGTGGTGATGGGTGCACCGCTTGTtC----CGGTGATCAGCACTTtTGGTTTGGACGCCCGCGCT	TGTGGTGATGGGTGCACCGCTTGTTc----CGGTGATCAGCACTTtTGGTTTGGACGCCCGCGCTTCTTGCTCTTCCTCATCCACTTTGTTTTATTCCAGGTAGTTCAACTTGCTAG
		21	68	0.0175	SNP	SNP	A->G,A->G,T->G	T->C	GTGGGgACTAAACTACAgGTGATTATAACCAAgCTGGGGCTAAGGATCCAGGAAAGAGGGGGTGTGGTGATGGGTGCACCGCTTGTTCAACCCGGTGATCAGCACTTCTGGTTTGGACGCCCG	GTGATGGGTGCACCGCTTGTTCAACCCGGTGATCAGCACTTCTGGTTTGGACGCCCGCGCTTCTTGCTCTTCCTCATCCACTTTGcTTTATTCCAGGTAGTTCAACTTGCTAG
		22	60	0.0155	1D,SNP	1D,SNP	A->G,A,C->T	A,C->T	GTGGGgACTAAACTACAAGTGATTATAACCAATCTGGGGCTAAGGATCCAGGAAAGAGGGGGTGTGGTGATGGGTGCACCGCTTGTTcA-CCCGGTGATCAGCACTTtTGGTTTGGACGCCCGC	GGTGATGGGTGCACCGCTTGTTCa-CCCGGTGATCAGCACTTtTGGTTTGGACGCCCGCGCTTCTTGCTCTTCCTCATCCACTTTGTTTTATTCCAGGTAGTTCAACTTGCTAG
		23	55	0.0142	SNP	WT	A->G,A->G	-	GTGGGgACTAAACTACAgGTGATTATAACCAATCTGGGGCTAAGGATCCAGGAAAGAGGGGGTGTGGTGATGGGTGCACCGCTTGTTCAACCCGGTGATCAGCACTTCTGGTTTGGACGCCCG	GTGATGGGTGCACCGCTTGTTCAACCCGGTGATCAGCACTTCTGGTTTGGACGCCCGCGCTTCTTGCTCTTCCTCATCCACTTTGTTTTATTCCAGGTAGTTCAACTTGCTAG
		24	48	0.0124	SNP	SNP	A->G,C->T	C->T	GTGGGgACTAAACTACAAGTGATTATAACCAATCTGGGGCTAAGGATCCAGGAAAGAGGGGGTGTGGTGATGGGTGCACCGCTTGTTCAACCCGGTGATCAGCACTTtTGGTTTGGACGCCCG	GTGATGGGTGCACCGCTTGTTCAACCCGGTGATCAGCACTTtTGGTTTGGACGCCCGCGCTTCTTGCTCTTCCTCATCCACTTTGTTTTATTCCAGGTAGTTCAACTTGCTAG
		25	42	0.0108	1D,SNP	1D,SNP	A->G,A->G,T->G,A,C->T	A,C->T,T->C	GTGGGgACTAAACTACAgGTGATTATAACCAAgCTGGGGCTAAGGATCCAGGAAAGAGGGGGTGTGGTGATGGGTGCACCGCTTGTTcA-CCCGGTGATCAGCACTTtTGGTTTGGACGCCCGC	GGTGATGGGTGCACCGCTTGTTCa-CCCGGTGATCAGCACTTtTGGTTTGGACGCCCGCGCTTCTTGCTCTTCCTCATCCACTTTGcTTTATTCCAGGTAGTTCAACTTGCTAG
17	fvb7-1/2/3 #1	017-refFvb3
		1	1403	0.369	1D,SNP	1D,SNP	T->G,C->T,A->T,G->C,A	A,T->C	GGTGGGAACTAAACTACAAGTGATTATAACCAAgCTGGGGCTAAGGATtCAGGAtAcAGGGGGTGTGGTGATGGGTGCACCGCTTGTTcA-CCCGGTGATCAGCACTTCTGGTTTGGACGCCCG	GGTGATGGGTGCACCGCTTGTTCa-CCCGGTGATCAGCACTTCTGGTTTGGACGCCCGCGCTTCTTGCTCTTCCTCATCCACTTTGcTTTATTCCAGGTAGTTCAACTTGCTAG
		2	1329	0.3496	1D	1D	A	A	GGTGGGAACTAAACTACAAGTGATTATAACCAATCTGGGGCTAAGGATCCAGGAAAGAGGGGGTGTGGTGATGGGTGCACCGCTTGTTcA-CCCGGTGATCAGCACTTCTGGTTTGGACGCCCG	GGTGATGGGTGCACCGCTTGTTCa-CCCGGTGATCAGCACTTCTGGTTTGGACGCCCGCGCTTCTTGCTCTTCCTCATCCACTTTGTTTTATTCCAGGTAGTTCAACTTGCTAG
		3	348	0.0915	1D,SNP	1D	T->G,C->T,A->T,G->C,A	A	GGTGGGAACTAAACTACAAGTGATTATAACCAAgCTGGGGCTAAGGATtCAGGAtAcAGGGGGTGTGGTGATGGGTGCACCGCTTGTTcA-CCCGGTGATCAGCACTTCTGGTTTGGACGCCCG	GGTGATGGGTGCACCGCTTGTTCa-CCCGGTGATCAGCACTTCTGGTTTGGACGCCCGCGCTTCTTGCTCTTCCTCATCCACTTTGTTTTATTCCAGGTAGTTCAACTTGCTAG
		4	340	0.0894	1D	1D,SNP	A	A,T->C	GGTGGGAACTAAACTACAAGTGATTATAACCAATCTGGGGCTAAGGATCCAGGAAAGAGGGGGTGTGGTGATGGGTGCACCGCTTGTTcA-CCCGGTGATCAGCACTTCTGGTTTGGACGCCCG	GGTGATGGGTGCACCGCTTGTTCa-CCCGGTGATCAGCACTTCTGGTTTGGACGCCCGCGCTTCTTGCTCTTCCTCATCCACTTTGcTTTATTCCAGGTAGTTCAACTTGCTAG
		5	130	0.0342	1D,1D,SNP	1D,SNP	G,T->G,C->T,A->T,G->C,A	A,T->C	GGTGgAACTAAACTACAAGTGATTATAACCAAgCTGGGGCTAAGGATtCAGGAtAcAGGGGGTGTGGTGATGGGTGCACCGCTTGTTcA-CCCGGTGATCAGCACTTCTGGTTTGGACGCCCGC	GGTGATGGGTGCACCGCTTGTTCa-CCCGGTGATCAGCACTTCTGGTTTGGACGCCCGCGCTTCTTGCTCTTCCTCATCCACTTTGcTTTATTCCAGGTAGTTCAACTTGCTAG
		6	83	0.0218	1D,SNP	1D,SNP	C->T,A->T,G->C,A	A,T->C	GGTGGGAACTAAACTACAAGTGATTATAACCAATCTGGGGCTAAGGATtCAGGAtAcAGGGGGTGTGGTGATGGGTGCACCGCTTGTTcA-CCCGGTGATCAGCACTTCTGGTTTGGACGCCCG	GGTGATGGGTGCACCGCTTGTTCa-CCCGGTGATCAGCACTTCTGGTTTGGACGCCCGCGCTTCTTGCTCTTCCTCATCCACTTTGcTTTATTCCAGGTAGTTCAACTTGCTAG
		7	70	0.0184	1D,SNP	1D	T->G,A	A	GGTGGGAACTAAACTACAAGTGATTATAACCAAgCTGGGGCTAAGGATCCAGGAAAGAGGGGGTGTGGTGATGGGTGCACCGCTTGTTcA-CCCGGTGATCAGCACTTCTGGTTTGGACGCCCG	GGTGATGGGTGCACCGCTTGTTCa-CCCGGTGATCAGCACTTCTGGTTTGGACGCCCGCGCTTCTTGCTCTTCCTCATCCACTTTGTTTTATTCCAGGTAGTTCAACTTGCTAG
		8	56	0.0147	1D,SNP	1D,SNP	T->G,C->T,A->T,G->C,G->A,A	A,T->C	GGTGGGAACTAAACTACAAGTGATTATAACCAAgCTGGGGCTAAGGATtCAGGAtAcAGGGGGTGTGGTGATaGGTGCACCGCTTGTTcA-CCCGGTGATCAGCACTTCTGGTTTGGACGCCCG	TGGTGATGGGTGCACCGCTTGTTCa-CCCGGTGATCAGCACTTCTGGTTTGGACGCCCGCGCTTCTTGCTCTTCCTCATCCACTTTGcTTTATTCCAGGTAGTTCAACTTGCTAG
		9	43	0.0113	1D,SNP	1D,SNP	T->G,A,C->T	A,C->T	GGTGGGAACTAAACTACAAGTGATTATAACCAAgCTGGGGCTAAGGATCCAGGAAAGAGGGGGTGTGGTGATGGGTGCACCGCTTGTTcA-CCCGGTGATCAGCACTTtTGGTTTGGACGCCCG	GGTGATGGGTGCACCGCTTGTTCa-CCCGGTGATCAGCACTTtTGGTTTGGACGCCCGCGCTTCTTGCTCTTCCTCATCCACTTTGTTTTATTCCAGGTAGTTCAACTTGCTAG
18	fvb7-1/2/3 #2	018-refFvb3
		1	1364	0.3617	1D,SNP	1D,SNP	T->G,C->T,A->T,G->C,A	A,T->C	GGTGGGAACTAAACTACAAGTGATTATAACCAAgCTGGGGCTAAGGATtCAGGAtAcAGGGGGTGTGGTGATGGGTGCACCGCTTGTTcA-CCCGGTGATCAGCACTTCTGGTTTGGACGCCCG	GGTGATGGGTGCACCGCTTGTTCa-CCCGGTGATCAGCACTTCTGGTTTGGACGCCCGCGCTTCTTGCTCTTCCTCATCCACTTTGcTTTATTCCAGGTAGTTCAACTTGCTAG
		2	1154	0.306	1D	1D	A	A	GGTGGGAACTAAACTACAAGTGATTATAACCAATCTGGGGCTAAGGATCCAGGAAAGAGGGGGTGTGGTGATGGGTGCACCGCTTGTTcA-CCCGGTGATCAGCACTTCTGGTTTGGACGCCCG	GGTGATGGGTGCACCGCTTGTTCa-CCCGGTGATCAGCACTTCTGGTTTGGACGCCCGCGCTTCTTGCTCTTCCTCATCCACTTTGTTTTATTCCAGGTAGTTCAACTTGCTAG
		3	450	0.1193	1D,SNP	1D	T->G,C->T,A->T,G->C,A	A	GGTGGGAACTAAACTACAAGTGATTATAACCAAgCTGGGGCTAAGGATtCAGGAtAcAGGGGGTGTGGTGATGGGTGCACCGCTTGTTcA-CCCGGTGATCAGCACTTCTGGTTTGGACGCCCG	GGTGATGGGTGCACCGCTTGTTCa-CCCGGTGATCAGCACTTCTGGTTTGGACGCCCGCGCTTCTTGCTCTTCCTCATCCACTTTGTTTTATTCCAGGTAGTTCAACTTGCTAG
		4	390	0.1034	1D	1D,SNP	A	A,T->C	GGTGGGAACTAAACTACAAGTGATTATAACCAATCTGGGGCTAAGGATCCAGGAAAGAGGGGGTGTGGTGATGGGTGCACCGCTTGTTcA-CCCGGTGATCAGCACTTCTGGTTTGGACGCCCG	GGTGATGGGTGCACCGCTTGTTCa-CCCGGTGATCAGCACTTCTGGTTTGGACGCCCGCGCTTCTTGCTCTTCCTCATCCACTTTGcTTTATTCCAGGTAGTTCAACTTGCTAG
		5	110	0.0292	1D,SNP	1D	G->T,A	A	GGTGGGAACTAAACTACAAtTGATTATAACCAATCTGGGGCTAAGGATCCAGGAAAGAGGGGGTGTGGTGATGGGTGCACCGCTTGTTcA-CCCGGTGATCAGCACTTCTGGTTTGGACGCCCG	GGTGATGGGTGCACCGCTTGTTCa-CCCGGTGATCAGCACTTCTGGTTTGGACGCCCGCGCTTCTTGCTCTTCCTCATCCACTTTGTTTTATTCCAGGTAGTTCAACTTGCTAG
		6	70	0.0186	1D,SNP	1D,SNP	C->T,A->T,G->C,A	A,T->C	GGTGGGAACTAAACTACAAGTGATTATAACCAATCTGGGGCTAAGGATtCAGGAtAcAGGGGGTGTGGTGATGGGTGCACCGCTTGTTcA-CCCGGTGATCAGCACTTCTGGTTTGGACGCCCG	GGTGATGGGTGCACCGCTTGTTCa-CCCGGTGATCAGCACTTCTGGTTTGGACGCCCGCGCTTCTTGCTCTTCCTCATCCACTTTGcTTTATTCCAGGTAGTTCAACTTGCTAG
		7	68	0.018	1D,SNP	1D	T->G,A	A	GGTGGGAACTAAACTACAAGTGATTATAACCAAgCTGGGGCTAAGGATCCAGGAAAGAGGGGGTGTGGTGATGGGTGCACCGCTTGTTcA-CCCGGTGATCAGCACTTCTGGTTTGGACGCCCG	GGTGATGGGTGCACCGCTTGTTCa-CCCGGTGATCAGCACTTCTGGTTTGGACGCCCGCGCTTCTTGCTCTTCCTCATCCACTTTGTTTTATTCCAGGTAGTTCAACTTGCTAG
		8	61	0.0162	1D,SNP	1D,SNP	A,C->T	A,C->T	GGTGGGAACTAAACTACAAGTGATTATAACCAATCTGGGGCTAAGGATCCAGGAAAGAGGGGGTGTGGTGATGGGTGCACCGCTTGTTcA-CCCGGTGATCAGCACTTtTGGTTTGGACGCCCG	GGTGATGGGTGCACCGCTTGTTCa-CCCGGTGATCAGCACTTtTGGTTTGGACGCCCGCGCTTCTTGCTCTTCCTCATCCACTTTGTTTTATTCCAGGTAGTTCAACTTGCTAG
		9	52	0.0138	1D,SNP	1D,SNP	T->G,A,C->T	A,C->T	GGTGGGAACTAAACTACAAGTGATTATAACCAAgCTGGGGCTAAGGATCCAGGAAAGAGGGGGTGTGGTGATGGGTGCACCGCTTGTTcA-CCCGGTGATCAGCACTTtTGGTTTGGACGCCCG	GGTGATGGGTGCACCGCTTGTTCa-CCCGGTGATCAGCACTTtTGGTTTGGACGCCCGCGCTTCTTGCTCTTCCTCATCCACTTTGTTTTATTCCAGGTAGTTCAACTTGCTAG
		10	52	0.0138	1D,SNP	1D,SNP	A->G,T->G,A,C->T	A,C->T	GGTGGGAACTAAACTACAgGTGATTATAACCAAgCTGGGGCTAAGGATCCAGGAAAGAGGGGGTGTGGTGATGGGTGCACCGCTTGTTcA-CCCGGTGATCAGCACTTtTGGTTTGGACGCCCG	GGTGATGGGTGCACCGCTTGTTCa-CCCGGTGATCAGCACTTtTGGTTTGGACGCCCGCGCTTCTTGCTCTTCCTCATCCACTTTGTTTTATTCCAGGTAGTTCAACTTGCTAG
19	fvb7-1/2/3 #3	019-refFvb3
		1	1616	0.4127	1D,SNP	1D,SNP	T->G,C->T,A->T,G->C,A	A,T->C	GGTGGGAACTAAACTACAAGTGATTATAACCAAgCTGGGGCTAAGGATtCAGGAtAcAGGGGGTGTGGTGATGGGTGCACCGCTTGTTcA-CCCGGTGATCAGCACTTCTGGTTTGGACGCCCG	GGTGATGGGTGCACCGCTTGTTCa-CCCGGTGATCAGCACTTCTGGTTTGGACGCCCGCGCTTCTTGCTCTTCCTCATCCACTTTGcTTTATTCCAGGTAGTTCAACTTGCTAG
		2	1274	0.3253	1D	1D	A	A	GGTGGGAACTAAACTACAAGTGATTATAACCAATCTGGGGCTAAGGATCCAGGAAAGAGGGGGTGTGGTGATGGGTGCACCGCTTGTTcA-CCCGGTGATCAGCACTTCTGGTTTGGACGCCCG	GGTGATGGGTGCACCGCTTGTTCa-CCCGGTGATCAGCACTTCTGGTTTGGACGCCCGCGCTTCTTGCTCTTCCTCATCCACTTTGTTTTATTCCAGGTAGTTCAACTTGCTAG
		3	367	0.0937	1D	1D,SNP	A	A,T->C	GGTGGGAACTAAACTACAAGTGATTATAACCAATCTGGGGCTAAGGATCCAGGAAAGAGGGGGTGTGGTGATGGGTGCACCGCTTGTTcA-CCCGGTGATCAGCACTTCTGGTTTGGACGCCCG	GGTGATGGGTGCACCGCTTGTTCa-CCCGGTGATCAGCACTTCTGGTTTGGACGCCCGCGCTTCTTGCTCTTCCTCATCCACTTTGcTTTATTCCAGGTAGTTCAACTTGCTAG
		4	349	0.0891	1D,SNP	1D	T->G,C->T,A->T,G->C,A	A	GGTGGGAACTAAACTACAAGTGATTATAACCAAgCTGGGGCTAAGGATtCAGGAtAcAGGGGGTGTGGTGATGGGTGCACCGCTTGTTcA-CCCGGTGATCAGCACTTCTGGTTTGGACGCCCG	GGTGATGGGTGCACCGCTTGTTCa-CCCGGTGATCAGCACTTCTGGTTTGGACGCCCGCGCTTCTTGCTCTTCCTCATCCACTTTGTTTTATTCCAGGTAGTTCAACTTGCTAG
		5	102	0.026	1D,SNP	1D	T->G,A	A	GGTGGGAACTAAACTACAAGTGATTATAACCAAgCTGGGGCTAAGGATCCAGGAAAGAGGGGGTGTGGTGATGGGTGCACCGCTTGTTcA-CCCGGTGATCAGCACTTCTGGTTTGGACGCCCG	GGTGATGGGTGCACCGCTTGTTCa-CCCGGTGATCAGCACTTCTGGTTTGGACGCCCGCGCTTCTTGCTCTTCCTCATCCACTTTGTTTTATTCCAGGTAGTTCAACTTGCTAG
		6	68	0.0174	1D,1D,SNP	1D,SNP	G,T->G,C->T,A->T,G->C,A	A,T->C	GGTGgAACTAAACTACAAGTGATTATAACCAAgCTGGGGCTAAGGATtCAGGAtAcAGGGGGTGTGGTGATGGGTGCACCGCTTGTTcA-CCCGGTGATCAGCACTTCTGGTTTGGACGCCCGC	GGTGATGGGTGCACCGCTTGTTCa-CCCGGTGATCAGCACTTCTGGTTTGGACGCCCGCGCTTCTTGCTCTTCCTCATCCACTTTGcTTTATTCCAGGTAGTTCAACTTGCTAG
		7	57	0.0146	1D,SNP	1D,SNP	C->T,A->T,G->C,A	A,T->C	GGTGGGAACTAAACTACAAGTGATTATAACCAATCTGGGGCTAAGGATtCAGGAtAcAGGGGGTGTGGTGATGGGTGCACCGCTTGTTcA-CCCGGTGATCAGCACTTCTGGTTTGGACGCCCG	GGTGATGGGTGCACCGCTTGTTCa-CCCGGTGATCAGCACTTCTGGTTTGGACGCCCGCGCTTCTTGCTCTTCCTCATCCACTTTGcTTTATTCCAGGTAGTTCAACTTGCTAG
		8	42	0.0107	1D,SNP	1D,SNP	A->G,T->G,A,C->T	A,C->T	GGTGGGAACTAAACTACAgGTGATTATAACCAAgCTGGGGCTAAGGATCCAGGAAAGAGGGGGTGTGGTGATGGGTGCACCGCTTGTTcA-CCCGGTGATCAGCACTTtTGGTTTGGACGCCCG	GGTGATGGGTGCACCGCTTGTTCa-CCCGGTGATCAGCACTTtTGGTTTGGACGCCCGCGCTTCTTGCTCTTCCTCATCCACTTTGTTTTATTCCAGGTAGTTCAACTTGCTAG
		9	41	0.0105	1D,SNP	1D,SNP	T->G,A,C->T	A,C->T	GGTGGGAACTAAACTACAAGTGATTATAACCAAgCTGGGGCTAAGGATCCAGGAAAGAGGGGGTGTGGTGATGGGTGCACCGCTTGTTcA-CCCGGTGATCAGCACTTtTGGTTTGGACGCCCG	GGTGATGGGTGCACCGCTTGTTCa-CCCGGTGATCAGCACTTtTGGTTTGGACGCCCGCGCTTCTTGCTCTTCCTCATCCACTTTGTTTTATTCCAGGTAGTTCAACTTGCTAG
20	fvb7-1/2/3 #4	020-refFvb3
		1	1411	0.3612	1D,SNP	1D,SNP	T->G,C->T,A->T,G->C,A	A,T->C	GGTGGGAACTAAACTACAAGTGATTATAACCAAgCTGGGGCTAAGGATtCAGGAtAcAGGGGGTGTGGTGATGGGTGCACCGCTTGTTcA-CCCGGTGATCAGCACTTCTGGTTTGGACGCCCG	GGTGATGGGTGCACCGCTTGTTCa-CCCGGTGATCAGCACTTCTGGTTTGGACGCCCGCGCTTCTTGCTCTTCCTCATCCACTTTGcTTTATTCCAGGTAGTTCAACTTGCTAG
		2	1371	0.351	1D	1D	A	A	GGTGGGAACTAAACTACAAGTGATTATAACCAATCTGGGGCTAAGGATCCAGGAAAGAGGGGGTGTGGTGATGGGTGCACCGCTTGTTcA-CCCGGTGATCAGCACTTCTGGTTTGGACGCCCG	GGTGATGGGTGCACCGCTTGTTCa-CCCGGTGATCAGCACTTCTGGTTTGGACGCCCGCGCTTCTTGCTCTTCCTCATCCACTTTGTTTTATTCCAGGTAGTTCAACTTGCTAG
		3	385	0.0986	1D,SNP	1D	T->G,C->T,A->T,G->C,A	A	GGTGGGAACTAAACTACAAGTGATTATAACCAAgCTGGGGCTAAGGATtCAGGAtAcAGGGGGTGTGGTGATGGGTGCACCGCTTGTTcA-CCCGGTGATCAGCACTTCTGGTTTGGACGCCCG	GGTGATGGGTGCACCGCTTGTTCa-CCCGGTGATCAGCACTTCTGGTTTGGACGCCCGCGCTTCTTGCTCTTCCTCATCCACTTTGTTTTATTCCAGGTAGTTCAACTTGCTAG
		4	320	0.0819	1D	1D,SNP	A	A,T->C	GGTGGGAACTAAACTACAAGTGATTATAACCAATCTGGGGCTAAGGATCCAGGAAAGAGGGGGTGTGGTGATGGGTGCACCGCTTGTTcA-CCCGGTGATCAGCACTTCTGGTTTGGACGCCCG	GGTGATGGGTGCACCGCTTGTTCa-CCCGGTGATCAGCACTTCTGGTTTGGACGCCCGCGCTTCTTGCTCTTCCTCATCCACTTTGcTTTATTCCAGGTAGTTCAACTTGCTAG
		5	120	0.0307	1D,SNP	1D,SNP	A->G,T->G,A,C->T	A,C->T	GGTGGGAACTAAACTACAgGTGATTATAACCAAgCTGGGGCTAAGGATCCAGGAAAGAGGGGGTGTGGTGATGGGTGCACCGCTTGTTcA-CCCGGTGATCAGCACTTtTGGTTTGGACGCCCG	GGTGATGGGTGCACCGCTTGTTCa-CCCGGTGATCAGCACTTtTGGTTTGGACGCCCGCGCTTCTTGCTCTTCCTCATCCACTTTGTTTTATTCCAGGTAGTTCAACTTGCTAG
		6	100	0.0256	1D,SNP	1D	T->G,A	A	GGTGGGAACTAAACTACAAGTGATTATAACCAAgCTGGGGCTAAGGATCCAGGAAAGAGGGGGTGTGGTGATGGGTGCACCGCTTGTTcA-CCCGGTGATCAGCACTTCTGGTTTGGACGCCCG	GGTGATGGGTGCACCGCTTGTTCa-CCCGGTGATCAGCACTTCTGGTTTGGACGCCCGCGCTTCTTGCTCTTCCTCATCCACTTTGTTTTATTCCAGGTAGTTCAACTTGCTAG
		7	80	0.0205	1D,SNP	1D,1D,SNP	T->G,C->T,A->T,G->C,A	A,T->C,T	GGTGGGAACTAAACTACAAGTGATTATAACCAAgCTGGGGCTAAGGATtCAGGAtAcAGGGGGTGTGGTGATGGGTGCACCGCTTGTTcA-CCCGGTGATCAGCACTTCTGGTTTGGACGCCCG	TGGTGATGGGTGCACCGCTTGTTCa-CCCGGTGATCAGCACTTCTGGTTTGGACGCCCGCGCTTCTTGCTCTTCCTCATCCACTTTGcTTTATTCCAGGTAgTCAACTTGCTAG
		8	73	0.0187	1D,SNP	1D,SNP	C->T,A->T,G->C,A	A,T->C	GGTGGGAACTAAACTACAAGTGATTATAACCAATCTGGGGCTAAGGATtCAGGAtAcAGGGGGTGTGGTGATGGGTGCACCGCTTGTTcA-CCCGGTGATCAGCACTTCTGGTTTGGACGCCCG	GGTGATGGGTGCACCGCTTGTTCa-CCCGGTGATCAGCACTTCTGGTTTGGACGCCCGCGCTTCTTGCTCTTCCTCATCCACTTTGcTTTATTCCAGGTAGTTCAACTTGCTAG
		9	46	0.0118	1D,SNP	1D,SNP	A,C->T	A,C->T	GGTGGGAACTAAACTACAAGTGATTATAACCAATCTGGGGCTAAGGATCCAGGAAAGAGGGGGTGTGGTGATGGGTGCACCGCTTGTTcA-CCCGGTGATCAGCACTTtTGGTTTGGACGCCCG	GGTGATGGGTGCACCGCTTGTTCa-CCCGGTGATCAGCACTTtTGGTTTGGACGCCCGCGCTTCTTGCTCTTCCTCATCCACTTTGTTTTATTCCAGGTAGTTCAACTTGCTAG
21	WT	021-refFvb3	WT
		1	915	0.234	SNP	SNP	T->G,C->T,A->T,G->C	T->C	GGTGGGAACTAAACTACAAGTGATTATAACCAAgCTGGGGCTAAGGATtCAGGAtAcAGGGGGTGTGGTGATGGGTGCACCGCTTGTTCAACCCGGTGATCAGCACTTCTGGTTTGGACGCCC	GTGATGGGTGCACCGCTTGTTCAACCCGGTGATCAGCACTTCTGGTTTGGACGCCCGCGCTTCTTGCTCTTCCTCATCCACTTTGcTTTATTCCAGGTAGTTCAACTTGCTAG
		2	812	0.2076	SNP	SNP	T->G	C->T,T->C	GGTGGGAACTAAACTACAAGTGATTATAACCAAgCTGGGGCTAAGGATCCAGGAAAGAGGGGGTGTGGTGATGGGTGCACCGCTTGTTCAACCCGGTGATCAGCACTTCTGGTTTGGACGCCC	GTGATGGGTGCACCGCTTGTTCAACCCGGTGATCAGCACTTCTGGTTTGGACGCCCGCGCTTCTTGCTCTTCCTCATCCAtTTTGcTTTATTCCAGGTAGTTCAACTTGCTAG
		3	719	0.1838	WT	WT	-	-	GGTGGGAACTAAACTACAAGTGATTATAACCAATCTGGGGCTAAGGATCCAGGAAAGAGGGGGTGTGGTGATGGGTGCACCGCTTGTTCAACCCGGTGATCAGCACTTCTGGTTTGGACGCCC	GTGATGGGTGCACCGCTTGTTCAACCCGGTGATCAGCACTTCTGGTTTGGACGCCCGCGCTTCTTGCTCTTCCTCATCCACTTTGTTTTATTCCAGGTAGTTCAACTTGCTAG
		4	401	0.1025	WT	SNP	-	T->C	GGTGGGAACTAAACTACAAGTGATTATAACCAATCTGGGGCTAAGGATCCAGGAAAGAGGGGGTGTGGTGATGGGTGCACCGCTTGTTCAACCCGGTGATCAGCACTTCTGGTTTGGACGCCC	GTGATGGGTGCACCGCTTGTTCAACCCGGTGATCAGCACTTCTGGTTTGGACGCCCGCGCTTCTTGCTCTTCCTCATCCACTTTGcTTTATTCCAGGTAGTTCAACTTGCTAG
		5	235	0.0601	SNP	WT	T->G	-	GGTGGGAACTAAACTACAAGTGATTATAACCAAgCTGGGGCTAAGGATCCAGGAAAGAGGGGGTGTGGTGATGGGTGCACCGCTTGTTCAACCCGGTGATCAGCACTTCTGGTTTGGACGCCC	GTGATGGGTGCACCGCTTGTTCAACCCGGTGATCAGCACTTCTGGTTTGGACGCCCGCGCTTCTTGCTCTTCCTCATCCACTTTGTTTTATTCCAGGTAGTTCAACTTGCTAG
		6	233	0.0596	SNP	SNP	T->G	T->C	GGTGGGAACTAAACTACAAGTGATTATAACCAAgCTGGGGCTAAGGATCCAGGAAAGAGGGGGTGTGGTGATGGGTGCACCGCTTGTTCAACCCGGTGATCAGCACTTCTGGTTTGGACGCCC	GTGATGGGTGCACCGCTTGTTCAACCCGGTGATCAGCACTTCTGGTTTGGACGCCCGCGCTTCTTGCTCTTCCTCATCCACTTTGcTTTATTCCAGGTAGTTCAACTTGCTAG
		7	211	0.054	SNP	SNP	T->G,C->T,A->T,G->C	C->T,T->C	GGTGGGAACTAAACTACAAGTGATTATAACCAAgCTGGGGCTAAGGATtCAGGAtAcAGGGGGTGTGGTGATGGGTGCACCGCTTGTTCAACCCGGTGATCAGCACTTCTGGTTTGGACGCCC	GTGATGGGTGCACCGCTTGTTCAACCCGGTGATCAGCACTTCTGGTTTGGACGCCCGCGCTTCTTGCTCTTCCTCATCCAtTTTGcTTTATTCCAGGTAGTTCAACTTGCTAG
		8	198	0.0506	SNP	WT	T->G,C->T,A->T,G->C	-	GGTGGGAACTAAACTACAAGTGATTATAACCAAgCTGGGGCTAAGGATtCAGGAtAcAGGGGGTGTGGTGATGGGTGCACCGCTTGTTCAACCCGGTGATCAGCACTTCTGGTTTGGACGCCC	GTGATGGGTGCACCGCTTGTTCAACCCGGTGATCAGCACTTCTGGTTTGGACGCCCGCGCTTCTTGCTCTTCCTCATCCACTTTGTTTTATTCCAGGTAGTTCAACTTGCTAG
		9	133	0.034	1D,SNP	1D,SNP	T->G,C->T,A->T,G->C,G	G,T->C	GGTGGGAACTAAACTACAAGTGATTATAACCAAgCTGGGGCTAAGGATtCAGGAtAcAGGGGGTGTGGTGATGGGTGCACCGCTtTTCAACCCGGTGATCAGCACTTCTGGTTTGGACGCCCG	GGTGATGGGTGCACCGCTtTTCAACCCGGTGATCAGCACTTCTGGTTTGGACGCCCGCGCTTCTTGCTCTTCCTCATCCACTTTGcTTTATTCCAGGTAGTTCAACTTGCTAG
		10	54	0.0138	SNP	SNP	C->T,A->T,G->C	T->C	GGTGGGAACTAAACTACAAGTGATTATAACCAATCTGGGGCTAAGGATtCAGGAtAcAGGGGGTGTGGTGATGGGTGCACCGCTTGTTCAACCCGGTGATCAGCACTTCTGGTTTGGACGCCC	GGTGATGGGTGCACCGCTtTTCAACCCGGTGATCAGCACTTCTGGTTTGGACGCCCGCGCTTCTTGCTCTTCCTCATCCACTTTGcTTTATTCCAGGTAGTTCAACTTGCTAG
22	fvb7-1/2/3 #5	022-refFvb3
		1	1588	0.4086	1D,SNP	1D,SNP	T->G,C->T,A->T,G->C,A	A,T->C	GGTGGGAACTAAACTACAAGTGATTATAACCAAgCTGGGGCTAAGGATtCAGGAtAcAGGGGGTGTGGTGATGGGTGCACCGCTTGTTcA-CCCGGTGATCAGCACTTCTGGTTTGGACGCCCG	GGTGATGGGTGCACCGCTTGTTCa-CCCGGTGATCAGCACTTCTGGTTTGGACGCCCGCGCTTCTTGCTCTTCCTCATCCACTTTGcTTTATTCCAGGTAGTTCAACTTGCTAG
		2	1098	0.2826	1D	1D	A	A	GGTGGGAACTAAACTACAAGTGATTATAACCAATCTGGGGCTAAGGATCCAGGAAAGAGGGGGTGTGGTGATGGGTGCACCGCTTGTTcA-CCCGGTGATCAGCACTTCTGGTTTGGACGCCCG	GGTGATGGGTGCACCGCTTGTTCa-CCCGGTGATCAGCACTTCTGGTTTGGACGCCCGCGCTTCTTGCTCTTCCTCATCCACTTTGTTTTATTCCAGGTAGTTCAACTTGCTAG
		3	414	0.1065	1D	1D,SNP	A	A,T->C	GGTGGGAACTAAACTACAAGTGATTATAACCAATCTGGGGCTAAGGATCCAGGAAAGAGGGGGTGTGGTGATGGGTGCACCGCTTGTTcA-CCCGGTGATCAGCACTTCTGGTTTGGACGCCCG	GGTGATGGGTGCACCGCTTGTTCa-CCCGGTGATCAGCACTTCTGGTTTGGACGCCCGCGCTTCTTGCTCTTCCTCATCCACTTTGcTTTATTCCAGGTAGTTCAACTTGCTAG
		4	294	0.0757	1D,SNP	1D	T->G,C->T,A->T,G->C,A	A	GGTGGGAACTAAACTACAAGTGATTATAACCAAgCTGGGGCTAAGGATtCAGGAtAcAGGGGGTGTGGTGATGGGTGCACCGCTTGTTcA-CCCGGTGATCAGCACTTCTGGTTTGGACGCCCG	GGTGATGGGTGCACCGCTTGTTCa-CCCGGTGATCAGCACTTCTGGTTTGGACGCCCGCGCTTCTTGCTCTTCCTCATCCACTTTGTTTTATTCCAGGTAGTTCAACTTGCTAG
		5	117	0.0301	1D,SNP	1D,SNP	C->T,A->T,G->C,A	A,T->C	GGTGGGAACTAAACTACAAGTGATTATAACCAATCTGGGGCTAAGGATtCAGGAtAcAGGGGGTGTGGTGATGGGTGCACCGCTTGTTcA-CCCGGTGATCAGCACTTCTGGTTTGGACGCCCG	GGTGATGGGTGCACCGCTTGTTCa-CCCGGTGATCAGCACTTCTGGTTTGGACGCCCGCGCTTCTTGCTCTTCCTCATCCACTTTGcTTTATTCCAGGTAGTTCAACTTGCTAG
		6	78	0.0201	1D,SNP	1D	T->G,A	A	GGTGGGAACTAAACTACAAGTGATTATAACCAAgCTGGGGCTAAGGATCCAGGAAAGAGGGGGTGTGGTGATGGGTGCACCGCTTGTTcA-CCCGGTGATCAGCACTTCTGGTTTGGACGCCCG	GGTGATGGGTGCACCGCTTGTTCa-CCCGGTGATCAGCACTTCTGGTTTGGACGCCCGCGCTTCTTGCTCTTCCTCATCCACTTTGTTTTATTCCAGGTAGTTCAACTTGCTAG
		7	77	0.0198	1D,SNP	1D,SNP	A->G,T->G,A,C->T	A,C->T	GGTGGGAACTAAACTACAgGTGATTATAACCAAgCTGGGGCTAAGGATCCAGGAAAGAGGGGGTGTGGTGATGGGTGCACCGCTTGTTcA-CCCGGTGATCAGCACTTtTGGTTTGGACGCCCG	GGTGATGGGTGCACCGCTTGTTCa-CCCGGTGATCAGCACTTtTGGTTTGGACGCCCGCGCTTCTTGCTCTTCCTCATCCACTTTGTTTTATTCCAGGTAGTTCAACTTGCTAG
		8	76	0.0196	1D,SNP	1D,SNP	A->G,T->G,A	A,T->C	GGTGGGAACTAAACTACAgGTGATTATAACCAAgCTGGGGCTAAGGATCCAGGAAAGAGGGGGTGTGGTGATGGGTGCACCGCTTGTTcA-CCCGGTGATCAGCACTTCTGGTTTGGACGCCCG	GGTGATGGGTGCACCGCTTGTTCa-CCCGGTGATCAGCACTTCTGGTTTGGACGCCCGCGCTTCTTGCTCTTCCTCATCCACTTTGcTTTATTCCAGGTAGTTCAACTTGCTAG
		9	74	0.019	1D	1D,1D	A	A,T	GGTGGGAACTAAACTACAAGTGATTATAACCAATCTGGGGCTAAGGATCCAGGAAAGAGGGGGTGTGGTGATGGGTGCACCGCTTGTTcA-CCCGGTGATCAGCACTTCTGGTTTGGACGCCCG	TGGTGATGGGTGCACCGCTTGTTCa-CCCGGTGATCAGCACTTCTGGTTTGGACGCCCGCGCTTCTTGCTCTTCCTCATCCACTTTGTTTTATTCCAGGTAGTTCAAcTGCTAG
		10	70	0.018	1D,SNP	1D,SNP	T->G,C->T,A->T,G->C,A,C->T	A,C->T	GGTGGGAACTAAACTACAAGTGATTATAACCAAgCTGGGGCTAAGGATtCAGGAtAcAGGGGGTGTGGTGATGGGTGCACCGCTTGTTcA-CCCGGTGATCAGCACTTtTGGTTTGGACGCCCG	GGTGATGGGTGCACCGCTTGTTCa-CCCGGTGATCAGCACTTtTGGTTTGGACGCCCGCGCTTCTTGCTCTTCCTCATCCACTTTGTTTTATTCCAGGTAGTTCAACTTGCTAG
23	fvb7-1/2/3 #6	023-refFvb3
		1	1522	0.3897	1D,SNP	1D,SNP	T->G,C->T,A->T,G->C,A	A,T->C	GGTGGGAACTAAACTACAAGTGATTATAACCAAgCTGGGGCTAAGGATtCAGGAtAcAGGGGGTGTGGTGATGGGTGCACCGCTTGTTcA-CCCGGTGATCAGCACTTCTGGTTTGGACGCCCG	GGTGATGGGTGCACCGCTTGTTCa-CCCGGTGATCAGCACTTCTGGTTTGGACGCCCGCGCTTCTTGCTCTTCCTCATCCACTTTGcTTTATTCCAGGTAGTTCAACTTGCTAG
		2	1166	0.2985	1D	1D	A	A	GGTGGGAACTAAACTACAAGTGATTATAACCAATCTGGGGCTAAGGATCCAGGAAAGAGGGGGTGTGGTGATGGGTGCACCGCTTGTTcA-CCCGGTGATCAGCACTTCTGGTTTGGACGCCCG	GGTGATGGGTGCACCGCTTGTTCa-CCCGGTGATCAGCACTTCTGGTTTGGACGCCCGCGCTTCTTGCTCTTCCTCATCCACTTTGTTTTATTCCAGGTAGTTCAACTTGCTAG
		3	363	0.0929	1D,SNP	1D	T->G,C->T,A->T,G->C,A	A	GGTGGGAACTAAACTACAAGTGATTATAACCAAgCTGGGGCTAAGGATtCAGGAtAcAGGGGGTGTGGTGATGGGTGCACCGCTTGTTcA-CCCGGTGATCAGCACTTCTGGTTTGGACGCCCG	GGTGATGGGTGCACCGCTTGTTCa-CCCGGTGATCAGCACTTCTGGTTTGGACGCCCGCGCTTCTTGCTCTTCCTCATCCACTTTGTTTTATTCCAGGTAGTTCAACTTGCTAG
		4	323	0.0827	1D	1D,SNP	A	A,T->C	GGTGGGAACTAAACTACAAGTGATTATAACCAATCTGGGGCTAAGGATCCAGGAAAGAGGGGGTGTGGTGATGGGTGCACCGCTTGTTcA-CCCGGTGATCAGCACTTCTGGTTTGGACGCCCG	GGTGATGGGTGCACCGCTTGTTCa-CCCGGTGATCAGCACTTCTGGTTTGGACGCCCGCGCTTCTTGCTCTTCCTCATCCACTTTGcTTTATTCCAGGTAGTTCAACTTGCTAG
		5	101	0.0259	1D,SNP	1D,SNP	A->G,T->G,A,C->T	A,C->T	GGTGGGAACTAAACTACAgGTGATTATAACCAAgCTGGGGCTAAGGATCCAGGAAAGAGGGGGTGTGGTGATGGGTGCACCGCTTGTTcA-CCCGGTGATCAGCACTTtTGGTTTGGACGCCCG	GGTGATGGGTGCACCGCTTGTTCa-CCCGGTGATCAGCACTTtTGGTTTGGACGCCCGCGCTTCTTGCTCTTCCTCATCCACTTTGTTTTATTCCAGGTAGTTCAACTTGCTAG
		6	95	0.0243	1D,SNP	1D,SNP	C->T,A->T,G->C,A	A,T->C	GGTGGGAACTAAACTACAAGTGATTATAACCAATCTGGGGCTAAGGATtCAGGAtAcAGGGGGTGTGGTGATGGGTGCACCGCTTGTTcA-CCCGGTGATCAGCACTTCTGGTTTGGACGCCCG	GGTGATGGGTGCACCGCTTGTTCa-CCCGGTGATCAGCACTTCTGGTTTGGACGCCCGCGCTTCTTGCTCTTCCTCATCCACTTTGcTTTATTCCAGGTAGTTCAACTTGCTAG
		7	94	0.0241	1D,SNP	1D,SNP	A->G,T->G,A	A,T->C	GGTGGGAACTAAACTACAgGTGATTATAACCAAgCTGGGGCTAAGGATCCAGGAAAGAGGGGGTGTGGTGATGGGTGCACCGCTTGTTcA-CCCGGTGATCAGCACTTCTGGTTTGGACGCCCG	GGTGATGGGTGCACCGCTTGTTCa-CCCGGTGATCAGCACTTCTGGTTTGGACGCCCGCGCTTCTTGCTCTTCCTCATCCACTTTGcTTTATTCCAGGTAGTTCAACTTGCTAG
		8	78	0.02	1D,SNP	1D	T->G,A	A	GGTGGGAACTAAACTACAAGTGATTATAACCAAgCTGGGGCTAAGGATCCAGGAAAGAGGGGGTGTGGTGATGGGTGCACCGCTTGTTcA-CCCGGTGATCAGCACTTCTGGTTTGGACGCCCG	GGTGATGGGTGCACCGCTTGTTCa-CCCGGTGATCAGCACTTCTGGTTTGGACGCCCGCGCTTCTTGCTCTTCCTCATCCACTTTGTTTTATTCCAGGTAGTTCAACTTGCTAG
		9	64	0.0164	1D	1D,1D	A	A,T	GGTGGGAACTAAACTACAAGTGATTATAACCAATCTGGGGCTAAGGATCCAGGAAAGAGGGGGTGTGGTGATGGGTGCACCGCTTGTTcA-CCCGGTGATCAGCACTTCTGGTTTGGACGCCCG	TGGTGATGGGTGCACCGCTTGTTCa-CCCGGTGATCAGCACTTCTGGTTTGGACGCCCGCGCTTCTTGCTCTTCCTCATCCACTTTGTTTTATTCCAGgAGTTCAACTTGCTAG
		10	54	0.0138	1D,SNP	1D,SNP	T->G,C->T,A->T,G->C,A,C->T	A,C->T	GGTGGGAACTAAACTACAAGTGATTATAACCAAgCTGGGGCTAAGGATtCAGGAtAcAGGGGGTGTGGTGATGGGTGCACCGCTTGTTcA-CCCGGTGATCAGCACTTtTGGTTTGGACGCCCG	GGTGATGGGTGCACCGCTTGTTCa-CCCGGTGATCAGCACTTtTGGTTTGGACGCCCGCGCTTCTTGCTCTTCCTCATCCACTTTGTTTTATTCCAGGTAGTTCAACTTGCTAG
		11	46	0.0118	1D,SNP	1D,SNP	T->G,A,C->T	A,C->T	GGTGGGAACTAAACTACAAGTGATTATAACCAAgCTGGGGCTAAGGATCCAGGAAAGAGGGGGTGTGGTGATGGGTGCACCGCTTGTTcA-CCCGGTGATCAGCACTTtTGGTTTGGACGCCCG	GGTGATGGGTGCACCGCTTGTTCa-CCCGGTGATCAGCACTTtTGGTTTGGACGCCCGCGCTTCTTGCTCTTCCTCATCCACTTTGTTTTATTCCAGGTAGTTCAACTTGCTAG
24	fvb7-1/2/3 #7	024-refFvb3
		1	1552	0.4009	1D	1D	A	A	GGTGGGAACTAAACTACAAGTGATTATAACCAATCTGGGGCTAAGGATCCAGGAAAGAGGGGGTGTGGTGATGGGTGCACCGCTTGTTcA-CCCGGTGATCAGCACTTCTGGTTTGGACGCCCG	GGTGATGGGTGCACCGCTTGTTCa-CCCGGTGATCAGCACTTCTGGTTTGGACGCCCGCGCTTCTTGCTCTTCCTCATCCACTTTGTTTTATTCCAGGTAGTTCAACTTGCTAG
		2	1130	0.2919	1D,SNP	1D,SNP	T->G,C->T,A->T,G->C,A	A,T->C	GGTGGGAACTAAACTACAAGTGATTATAACCAAgCTGGGGCTAAGGATtCAGGAtAcAGGGGGTGTGGTGATGGGTGCACCGCTTGTTcA-CCCGGTGATCAGCACTTCTGGTTTGGACGCCCG	GGTGATGGGTGCACCGCTTGTTCa-CCCGGTGATCAGCACTTCTGGTTTGGACGCCCGCGCTTCTTGCTCTTCCTCATCCACTTTGcTTTATTCCAGGTAGTTCAACTTGCTAG
		3	341	0.0881	1D	1D,SNP	A	A,T->C	GGTGGGAACTAAACTACAAGTGATTATAACCAATCTGGGGCTAAGGATCCAGGAAAGAGGGGGTGTGGTGATGGGTGCACCGCTTGTTcA-CCCGGTGATCAGCACTTCTGGTTTGGACGCCCG	GGTGATGGGTGCACCGCTTGTTCa-CCCGGTGATCAGCACTTCTGGTTTGGACGCCCGCGCTTCTTGCTCTTCCTCATCCACTTTGcTTTATTCCAGGTAGTTCAACTTGCTAG
		4	321	0.0829	1D,SNP	1D	C->T,A->T,G->C,A	A	GGTGGGAACTAAACTACAAGTGATTATAACCAATCTGGGGCTAAGGATtCAGGAtAcAGGGGGTGTGGTGATGGGTGCACCGCTTGTTcA-CCCGGTGATCAGCACTTCTGGTTTGGACGCCCG	GGTGATGGGTGCACCGCTTGTTCa-CCCGGTGATCAGCACTTCTGGTTTGGACGCCCGCGCTTCTTGCTCTTCCTCATCCACTTTGTTTTATTCCAGGTAGTTCAACTTGCTAG
		5	145	0.0375	1D,1D,SNP	1D,SNP	G,T->G,C->T,A->T,G->C,A	A,T->C	GGTGgAACTAAACTACAAGTGATTATAACCAAgCTGGGGCTAAGGATtCAGGAtAcAGGGGGTGTGGTGATGGGTGCACCGCTTGTTcA-CCCGGTGATCAGCACTTCTGGTTTGGACGCCCGC	GGTGATGGGTGCACCGCTTGTTCa-CCCGGTGATCAGCACTTCTGGTTTGGACGCCCGCGCTTCTTGCTCTTCCTCATCCACTTTGcTTTATTCCAGGTAGTTCAACTTGCTAG
		6	81	0.0209	1D,SNP	1D	T->G,A	A	GGTGGGAACTAAACTACAAGTGATTATAACCAAgCTGGGGCTAAGGATCCAGGAAAGAGGGGGTGTGGTGATGGGTGCACCGCTTGTTcA-CCCGGTGATCAGCACTTCTGGTTTGGACGCCCG	GGTGATGGGTGCACCGCTTGTTCa-CCCGGTGATCAGCACTTCTGGTTTGGACGCCCGCGCTTCTTGCTCTTCCTCATCCACTTTGTTTTATTCCAGGTAGTTCAACTTGCTAG
		7	80	0.0207	1D,SNP	1D,SNP	C->T,A->T,G->C,A	A,T->C	GGTGGGAACTAAACTACAAGTGATTATAACCAATCTGGGGCTAAGGATtCAGGAtAcAGGGGGTGTGGTGATGGGTGCACCGCTTGTTcA-CCCGGTGATCAGCACTTCTGGTTTGGACGCCCG	GGTGATGGGTGCACCGCTTGTTCa-CCCGGTGATCAGCACTTCTGGTTTGGACGCCCGCGCTTCTTGCTCTTCCTCATCCACTTTGcTTTATTCCAGGTAGTTCAACTTGCTAG
		8	75	0.0194	1D,SNP	1D,SNP	A,C->T	A,C->T	GGTGGGAACTAAACTACAAGTGATTATAACCAATCTGGGGCTAAGGATCCAGGAAAGAGGGGGTGTGGTGATGGGTGCACCGCTTGTTcA-CCCGGTGATCAGCACTTtTGGTTTGGACGCCCG	GGTGATGGGTGCACCGCTTGTTCa-CCCGGTGATCAGCACTTtTGGTTTGGACGCCCGCGCTTCTTGCTCTTCCTCATCCACTTTGTTTTATTCCAGGTAGTTCAACTTGCTAG
		9	60	0.0155	1D,SNP	1D,SNP	T->G,C->T,A->T,G->C,A,C->T	A,C->T	GGTGGGAACTAAACTACAAGTGATTATAACCAAgCTGGGGCTAAGGATtCAGGAtAcAGGGGGTGTGGTGATGGGTGCACCGCTTGTTcA-CCCGGTGATCAGCACTTtTGGTTTGGACGCCCG	GGTGATGGGTGCACCGCTTGTTCa-CCCGGTGATCAGCACTTtTGGTTTGGACGCCCGCGCTTCTTGCTCTTCCTCATCCACTTTGTTTTATTCCAGGTAGTTCAACTTGCTAG
		10	44	0.0114	1D,SNP	1D	T->G,C->T,A->T,G->C,A	A	GGTGGGAACTAAACTACAAGTGATTATAACCAAgCTGGGGCTAAGGATtCAGGAtAcAGGGGGTGTGGTGATGGGTGCACCGCTTGTTcA-CCCGGTGATCAGCACTTCTGGTTTGGACGCCCG	GGTGATGGGTGCACCGCTTGTTCa-CCCGGTGATCAGCACTTCTGGTTTGGACGCCCGCGCTTCTTGCTCTTCCTCATCCACTTTGTTTTATTCCAGGTAGTTCAACTTGCTAG
		11	42	0.0108	1D,SNP	1D,SNP	A->G,T->G,A,C->T	A,C->T	GGTGGGAACTAAACTACAgGTGATTATAACCAAgCTGGGGCTAAGGATCCAGGAAAGAGGGGGTGTGGTGATGGGTGCACCGCTTGTTcA-CCCGGTGATCAGCACTTtTGGTTTGGACGCCCG	GGTGATGGGTGCACCGCTTGTTCa-CCCGGTGATCAGCACTTtTGGTTTGGACGCCCGCGCTTCTTGCTCTTCCTCATCCACTTTGTTTTATTCCAGGTAGTTCAACTTGCTAG
25	fvb7-1/2/3 #8	025-refFvb3
		1	1417	0.3757	1D,SNP	1D,SNP	T->G,C->T,A->T,G->C,A	A,T->C	GGTGGGAACTAAACTACAAGTGATTATAACCAAgCTGGGGCTAAGGATtCAGGAtAcAGGGGGTGTGGTGATGGGTGCACCGCTTGTTcA-CCCGGTGATCAGCACTTCTGGTTTGGACGCCCG	GGTGATGGGTGCACCGCTTGTTCa-CCCGGTGATCAGCACTTCTGGTTTGGACGCCCGCGCTTCTTGCTCTTCCTCATCCACTTTGcTTTATTCCAGGTAGTTCAACTTGCTAG
		2	1201	0.3184	1D	1D	A	A	GGTGGGAACTAAACTACAAGTGATTATAACCAATCTGGGGCTAAGGATCCAGGAAAGAGGGGGTGTGGTGATGGGTGCACCGCTTGTTcA-CCCGGTGATCAGCACTTCTGGTTTGGACGCCCG	GGTGATGGGTGCACCGCTTGTTCa-CCCGGTGATCAGCACTTCTGGTTTGGACGCCCGCGCTTCTTGCTCTTCCTCATCCACTTTGTTTTATTCCAGGTAGTTCAACTTGCTAG
		3	493	0.1307	1D,SNP	1D	T->G,C->T,A->T,G->C,A	A	GGTGGGAACTAAACTACAAGTGATTATAACCAAgCTGGGGCTAAGGATtCAGGAtAcAGGGGGTGTGGTGATGGGTGCACCGCTTGTTcA-CCCGGTGATCAGCACTTCTGGTTTGGACGCCCG	GGTGATGGGTGCACCGCTTGTTCa-CCCGGTGATCAGCACTTCTGGTTTGGACGCCCGCGCTTCTTGCTCTTCCTCATCCACTTTGTTTTATTCCAGGTAGTTCAACTTGCTAG
		4	378	0.1002	1D	1D,SNP	A	A,T->C	GGTGGGAACTAAACTACAAGTGATTATAACCAATCTGGGGCTAAGGATCCAGGAAAGAGGGGGTGTGGTGATGGGTGCACCGCTTGTTcA-CCCGGTGATCAGCACTTCTGGTTTGGACGCCCG	GGTGATGGGTGCACCGCTTGTTCa-CCCGGTGATCAGCACTTCTGGTTTGGACGCCCGCGCTTCTTGCTCTTCCTCATCCACTTTGcTTTATTCCAGGTAGTTCAACTTGCTAG
		5	103	0.0273	1D,SNP	1D,SNP	C->T,A->T,G->C,A	A,T->C	GGTGGGAACTAAACTACAAGTGATTATAACCAATCTGGGGCTAAGGATtCAGGAtAcAGGGGGTGTGGTGATGGGTGCACCGCTTGTTcA-CCCGGTGATCAGCACTTCTGGTTTGGACGCCCG	GGTGATGGGTGCACCGCTTGTTCa-CCCGGTGATCAGCACTTCTGGTTTGGACGCCCGCGCTTCTTGCTCTTCCTCATCCACTTTGcTTTATTCCAGGTAGTTCAACTTGCTAG
		6	72	0.0191	1D,SNP	1D,SNP	A,C->T	A,C->T	GGTGGGAACTAAACTACAAGTGATTATAACCAATCTGGGGCTAAGGATCCAGGAAAGAGGGGGTGTGGTGATGGGTGCACCGCTTGTTcA-CCCGGTGATCAGCACTTtTGGTTTGGACGCCCG	GGTGATGGGTGCACCGCTTGTTCa-CCCGGTGATCAGCACTTtTGGTTTGGACGCCCGCGCTTCTTGCTCTTCCTCATCCACTTTGTTTTATTCCAGGTAGTTCAACTTGCTAG
		7	60	0.0159	1D,SNP	1D	T->G,A	A	GGTGGGAACTAAACTACAAGTGATTATAACCAAgCTGGGGCTAAGGATCCAGGAAAGAGGGGGTGTGGTGATGGGTGCACCGCTTGTTcA-CCCGGTGATCAGCACTTCTGGTTTGGACGCCCG	GGTGATGGGTGCACCGCTTGTTCa-CCCGGTGATCAGCACTTCTGGTTTGGACGCCCGCGCTTCTTGCTCTTCCTCATCCACTTTGTTTTATTCCAGGTAGTTCAACTTGCTAG
		8	48	0.0127	1D,SNP	1D,SNP	T->G,A	A,T->C	GGTGGGAACTAAACTACAAGTGATTATAACCAAgCTGGGGCTAAGGATCCAGGAAAGAGGGGGTGTGGTGATGGGTGCACCGCTTGTTcA-CCCGGTGATCAGCACTTCTGGTTTGGACGCCCG	GGTGATGGGTGCACCGCTTGTTCa-CCCGGTGATCAGCACTTCTGGTTTGGACGCCCGCGCTTCTTGCTCTTCCTCATCCACTTTGcTTTATTCCAGGTAGTTCAACTTGCTAG
26	fvb7-1/2/3 #9	026-refFvb3
		1	1436	0.3716	1D	1D	A	A	GGTGGGAACTAAACTACAAGTGATTATAACCAATCTGGGGCTAAGGATCCAGGAAAGAGGGGGTGTGGTGATGGGTGCACCGCTTGTTcA-CCCGGTGATCAGCACTTCTGGTTTGGACGCCCG	GGTGATGGGTGCACCGCTTGTTCa-CCCGGTGATCAGCACTTCTGGTTTGGACGCCCGCGCTTCTTGCTCTTCCTCATCCACTTTGTTTTATTCCAGGTAGTTCAACTTGCTAG
		2	1381	0.3574	1D,SNP	1D,SNP	T->G,C->T,A->T,G->C,A	A,T->C	GGTGGGAACTAAACTACAAGTGATTATAACCAAgCTGGGGCTAAGGATtCAGGAtAcAGGGGGTGTGGTGATGGGTGCACCGCTTGTTcA-CCCGGTGATCAGCACTTCTGGTTTGGACGCCCG	GGTGATGGGTGCACCGCTTGTTCa-CCCGGTGATCAGCACTTCTGGTTTGGACGCCCGCGCTTCTTGCTCTTCCTCATCCACTTTGcTTTATTCCAGGTAGTTCAACTTGCTAG
		3	388	0.1004	1D	1D,SNP	A	A,T->C	GGTGGGAACTAAACTACAAGTGATTATAACCAATCTGGGGCTAAGGATCCAGGAAAGAGGGGGTGTGGTGATGGGTGCACCGCTTGTTcA-CCCGGTGATCAGCACTTCTGGTTTGGACGCCCG	GGTGATGGGTGCACCGCTTGTTCa-CCCGGTGATCAGCACTTCTGGTTTGGACGCCCGCGCTTCTTGCTCTTCCTCATCCACTTTGcTTTATTCCAGGTAGTTCAACTTGCTAG
		4	379	0.0981	1D,SNP	1D	T->G,C->T,A->T,G->C,A	A	GGTGGGAACTAAACTACAAGTGATTATAACCAAgCTGGGGCTAAGGATtCAGGAtAcAGGGGGTGTGGTGATGGGTGCACCGCTTGTTcA-CCCGGTGATCAGCACTTCTGGTTTGGACGCCCG	GGTGATGGGTGCACCGCTTGTTCa-CCCGGTGATCAGCACTTCTGGTTTGGACGCCCGCGCTTCTTGCTCTTCCTCATCCACTTTGTTTTATTCCAGGTAGTTCAACTTGCTAG
		5	70	0.0181	1D,SNP	1D,SNP	C->T,A->T,G->C,A	A,T->C	GGTGGGAACTAAACTACAAGTGATTATAACCAATCTGGGGCTAAGGATtCAGGAtAcAGGGGGTGTGGTGATGGGTGCACCGCTTGTTcA-CCCGGTGATCAGCACTTCTGGTTTGGACGCCCG	GGTGATGGGTGCACCGCTTGTTCa-CCCGGTGATCAGCACTTCTGGTTTGGACGCCCGCGCTTCTTGCTCTTCCTCATCCACTTTGcTTTATTCCAGGTAGTTCAACTTGCTAG
		6	64	0.0166	1D,SNP	1D,SNP	T->G,C->T,A	A,T->C	GGTGGGAACTAAACTACAAGTGATTATAACCAAgCTGGGGCTAAGGATtCAGGAAAGAGGGGGTGTGGTGATGGGTGCACCGCTTGTTcA-CCCGGTGATCAGCACTTCTGGTTTGGACGCCCG	GGTGATGGGTGCACCGCTTGTTCa-CCCGGTGATCAGCACTTCTGGTTTGGACGCCCGCGCTTCTTGCTCTTCCTCATCCACTTTGcTTTATTCCAGGTAGTTCAACTTGCTAG
		7	60	0.0155	1D,SNP	1D	T->G,A	A	GGTGGGAACTAAACTACAAGTGATTATAACCAAgCTGGGGCTAAGGATCCAGGAAAGAGGGGGTGTGGTGATGGGTGCACCGCTTGTTcA-CCCGGTGATCAGCACTTCTGGTTTGGACGCCCG	GGTGATGGGTGCACCGCTTGTTCa-CCCGGTGATCAGCACTTCTGGTTTGGACGCCCGCGCTTCTTGCTCTTCCTCATCCACTTTGTTTTATTCCAGGTAGTTCAACTTGCTAG
		8	46	0.0119	1D,SNP	1D,SNP	T->G,A,C->T	A,C->T,T->C	GGTGGGAACTAAACTACAAGTGATTATAACCAAgCTGGGGCTAAGGATCCAGGAAAGAGGGGGTGTGGTGATGGGTGCACCGCTTGTTcA-CCCGGTGATCAGCACTTtTGGTTTGGACGCCCG	GGTGATGGGTGCACCGCTTGTTCa-CCCGGTGATCAGCACTTtTGGTTTGGACGCCCGCGCTTCTTGCTCTTCCTCATCCACTTTGcTTTATTCCAGGTAGTTCAACTTGCTAG
		9	40	0.0104	1D,SNP	1D,SNP	A->G,T->G,A,C->T	A,C->T	GGTGGGAACTAAACTACAgGTGATTATAACCAAgCTGGGGCTAAGGATCCAGGAAAGAGGGGGTGTGGTGATGGGTGCACCGCTTGTTcA-CCCGGTGATCAGCACTTtTGGTTTGGACGCCCG	GGTGATGGGTGCACCGCTTGTTCa-CCCGGTGATCAGCACTTtTGGTTTGGACGCCCGCGCTTCTTGCTCTTCCTCATCCACTTTGTTTTATTCCAGGTAGTTCAACTTGCTAG
27	fvb7-1/2/3 #10	027-refFvb3
		1	1451	0.3797	1D,SNP	1D,SNP	T->G,C->T,A->T,G->C,A	A,T->C	GGTGGGAACTAAACTACAAGTGATTATAACCAAgCTGGGGCTAAGGATtCAGGAtAcAGGGGGTGTGGTGATGGGTGCACCGCTTGTTcA-CCCGGTGATCAGCACTTCTGGTTTGGACGCCCG	GGTGATGGGTGCACCGCTTGTTCa-CCCGGTGATCAGCACTTCTGGTTTGGACGCCCGCGCTTCTTGCTCTTCCTCATCCACTTTGcTTTATTCCAGGTAGTTCAACTTGCTAG
		2	1293	0.3384	1D	1D	A	A	GGTGGGAACTAAACTACAAGTGATTATAACCAATCTGGGGCTAAGGATCCAGGAAAGAGGGGGTGTGGTGATGGGTGCACCGCTTGTTcA-CCCGGTGATCAGCACTTCTGGTTTGGACGCCCG	GGTGATGGGTGCACCGCTTGTTCa-CCCGGTGATCAGCACTTCTGGTTTGGACGCCCGCGCTTCTTGCTCTTCCTCATCCACTTTGTTTTATTCCAGGTAGTTCAACTTGCTAG
		3	440	0.1152	1D,SNP	1D	T->G,C->T,A->T,G->C,A	A	GGTGGGAACTAAACTACAAGTGATTATAACCAAgCTGGGGCTAAGGATtCAGGAtAcAGGGGGTGTGGTGATGGGTGCACCGCTTGTTcA-CCCGGTGATCAGCACTTCTGGTTTGGACGCCCG	GGTGATGGGTGCACCGCTTGTTCa-CCCGGTGATCAGCACTTCTGGTTTGGACGCCCGCGCTTCTTGCTCTTCCTCATCCACTTTGTTTTATTCCAGGTAGTTCAACTTGCTAG
		4	326	0.0853	1D	1D,SNP	A	A,T->C	GGTGGGAACTAAACTACAAGTGATTATAACCAATCTGGGGCTAAGGATCCAGGAAAGAGGGGGTGTGGTGATGGGTGCACCGCTTGTTcA-CCCGGTGATCAGCACTTCTGGTTTGGACGCCCG	GGTGATGGGTGCACCGCTTGTTCa-CCCGGTGATCAGCACTTCTGGTTTGGACGCCCGCGCTTCTTGCTCTTCCTCATCCACTTTGcTTTATTCCAGGTAGTTCAACTTGCTAG
		5	85	0.0222	1D,SNP	1D,SNP	C->T,A->T,G->C,A	A,T->C	GGTGGGAACTAAACTACAAGTGATTATAACCAATCTGGGGCTAAGGATtCAGGAtAcAGGGGGTGTGGTGATGGGTGCACCGCTTGTTcA-CCCGGTGATCAGCACTTCTGGTTTGGACGCCCG	GGTGATGGGTGCACCGCTTGTTCa-CCCGGTGATCAGCACTTCTGGTTTGGACGCCCGCGCTTCTTGCTCTTCCTCATCCACTTTGcTTTATTCCAGGTAGTTCAACTTGCTAG
		6	81	0.0212	1D,SNP	1D	T->G,A	A	GGTGGGAACTAAACTACAAGTGATTATAACCAAgCTGGGGCTAAGGATCCAGGAAAGAGGGGGTGTGGTGATGGGTGCACCGCTTGTTcA-CCCGGTGATCAGCACTTCTGGTTTGGACGCCCG	GGTGATGGGTGCACCGCTTGTTCa-CCCGGTGATCAGCACTTCTGGTTTGGACGCCCGCGCTTCTTGCTCTTCCTCATCCACTTTGTTTTATTCCAGGTAGTTCAACTTGCTAG
		7	53	0.0139	1D,SNP	1D,SNP	T->G,C->T,A	A,T->C	GGTGGGAACTAAACTACAAGTGATTATAACCAAgCTGGGGCTAAGGATtCAGGAAAGAGGGGGTGTGGTGATGGGTGCACCGCTTGTTcA-CCCGGTGATCAGCACTTCTGGTTTGGACGCCCG	GGTGATGGGTGCACCGCTTGTTCa-CCCGGTGATCAGCACTTCTGGTTTGGACGCCCGCGCTTCTTGCTCTTCCTCATCCACTTTGcTTTATTCCAGGTAGTTCAACTTGCTAG
		8	49	0.0128	1D,SNP	1D,SNP	A->G,T->G,A,C->T	A,C->T	GGTGGGAACTAAACTACAgGTGATTATAACCAAgCTGGGGCTAAGGATCCAGGAAAGAGGGGGTGTGGTGATGGGTGCACCGCTTGTTcA-CCCGGTGATCAGCACTTtTGGTTTGGACGCCCG	GGTGATGGGTGCACCGCTTGTTCa-CCCGGTGATCAGCACTTtTGGTTTGGACGCCCGCGCTTCTTGCTCTTCCTCATCCACTTTGTTTTATTCCAGGTAGTTCAACTTGCTAG
		9	43	0.0113	1D,SNP	1D,SNP	T->G,C->T,A->T,G->C,A	A,G->T,T->C	GGTGGGAACTAAACTACAAGTGATTATAACCAAgCTGGGGCTAAGGATtCAGGAtAcAGGGGGTGTGGTGATGGGTGCACCGCTTGTTcA-CCCGGTGATCAGCACTTCTGGTTTGGACGCCC	GGTGATGGGTGCACCGCTTGTTCa-CCCGGTGATCAGCACTTCTGGTTTGGACGCCCtCGCTTCTTGCTCTTCCTCATCCACTTTGcTTTATTCCAGGTAGTTCAACTTGCTAG
28	fvb7-1/2/3 #11	028-refFvb3
		1	1440	0.3818	1D	1D	A	A	GGTGGGAACTAAACTACAAGTGATTATAACCAATCTGGGGCTAAGGATCCAGGAAAGAGGGGGTGTGGTGATGGGTGCACCGCTTGTTcA-CCCGGTGATCAGCACTTCTGGTTTGGACGCCCG	GGTGATGGGTGCACCGCTTGTTCa-CCCGGTGATCAGCACTTCTGGTTTGGACGCCCGCGCTTCTTGCTCTTCCTCATCCACTTTGTTTTATTCCAGGTAGTTCAACTTGCTAG
		2	1340	0.3552	1D,SNP	1D,SNP	T->G,C->T,A->T,G->C,A	A,T->C	GGTGGGAACTAAACTACAAGTGATTATAACCAAgCTGGGGCTAAGGATtCAGGAtAcAGGGGGTGTGGTGATGGGTGCACCGCTTGTTcA-CCCGGTGATCAGCACTTCTGGTTTGGACGCCCG	GGTGATGGGTGCACCGCTTGTTCa-CCCGGTGATCAGCACTTCTGGTTTGGACGCCCGCGCTTCTTGCTCTTCCTCATCCACTTTGcTTTATTCCAGGTAGTTCAACTTGCTAG
		3	407	0.1079	1D,SNP	1D	T->G,C->T,A->T,G->C,A	A	GGTGGGAACTAAACTACAAGTGATTATAACCAAgCTGGGGCTAAGGATtCAGGAtAcAGGGGGTGTGGTGATGGGTGCACCGCTTGTTcA-CCCGGTGATCAGCACTTCTGGTTTGGACGCCCG	GGTGATGGGTGCACCGCTTGTTCa-CCCGGTGATCAGCACTTCTGGTTTGGACGCCCGCGCTTCTTGCTCTTCCTCATCCACTTTGTTTTATTCCAGGTAGTTCAACTTGCTAG
		4	383	0.1015	1D	1D,SNP	A	A,T->C	GGTGGGAACTAAACTACAAGTGATTATAACCAATCTGGGGCTAAGGATCCAGGAAAGAGGGGGTGTGGTGATGGGTGCACCGCTTGTTcA-CCCGGTGATCAGCACTTCTGGTTTGGACGCCCG	GGTGATGGGTGCACCGCTTGTTCa-CCCGGTGATCAGCACTTCTGGTTTGGACGCCCGCGCTTCTTGCTCTTCCTCATCCACTTTGcTTTATTCCAGGTAGTTCAACTTGCTAG
		5	90	0.0239	1D,SNP	1D,SNP	C->T,A->T,G->C,A	A,T->C	GGTGGGAACTAAACTACAAGTGATTATAACCAATCTGGGGCTAAGGATtCAGGAtAcAGGGGGTGTGGTGATGGGTGCACCGCTTGTTcA-CCCGGTGATCAGCACTTCTGGTTTGGACGCCCG	GGTGATGGGTGCACCGCTTGTTCa-CCCGGTGATCAGCACTTCTGGTTTGGACGCCCGCGCTTCTTGCTCTTCCTCATCCACTTTGcTTTATTCCAGGTAGTTCAACTTGCTAG
		6	71	0.0188	1D,SNP	1D	T->G,A	A	GGTGGGAACTAAACTACAAGTGATTATAACCAAgCTGGGGCTAAGGATCCAGGAAAGAGGGGGTGTGGTGATGGGTGCACCGCTTGTTcA-CCCGGTGATCAGCACTTCTGGTTTGGACGCCCG	GGTGATGGGTGCACCGCTTGTTCa-CCCGGTGATCAGCACTTCTGGTTTGGACGCCCGCGCTTCTTGCTCTTCCTCATCCACTTTGTTTTATTCCAGGTAGTTCAACTTGCTAG
		7	41	0.0109	1D,1D	1D	A,A	A	GGTGGGAACTAaCTACAAGTGATTATAACCAATCTGGGGCTAAGGATCCAGGAAAGAGGGGGTGTGGTGATGGGTGCACCGCTTGTTcA-CCCGGTGATCAGCACTTCTGGTTTGGACGCCCGC	GGTGATGGGTGCACCGCTTGTTCa-CCCGGTGATCAGCACTTCTGGTTTGGACGCCCGCGCTTCTTGCTCTTCCTCATCCACTTTGTTTTATTCCAGGTAGTTCAACTTGCTAG
29	WT	029-refFvb3	WT
		1	863	0.2177	SNP	SNP	T->G	C->T,T->C	GGTGGGAACTAAACTACAAGTGATTATAACCAAgCTGGGGCTAAGGATCCAGGAAAGAGGGGGTGTGGTGATGGGTGCACCGCTTGTTCAACCCGGTGATCAGCACTTCTGGTTTGGACGCCC	GTGATGGGTGCACCGCTTGTTCAACCCGGTGATCAGCACTTCTGGTTTGGACGCCCGCGCTTCTTGCTCTTCCTCATCCAtTTTGcTTTATTCCAGGTAGTTCAACTTGCTAG
		2	821	0.2071	WT	WT	-	-	GGTGGGAACTAAACTACAAGTGATTATAACCAATCTGGGGCTAAGGATCCAGGAAAGAGGGGGTGTGGTGATGGGTGCACCGCTTGTTCAACCCGGTGATCAGCACTTCTGGTTTGGACGCCC	GTGATGGGTGCACCGCTTGTTCAACCCGGTGATCAGCACTTCTGGTTTGGACGCCCGCGCTTCTTGCTCTTCCTCATCCACTTTGTTTTATTCCAGGTAGTTCAACTTGCTAG
		3	714	0.1801	SNP	SNP	T->G,C->T,A->T,G->C	T->C	GGTGGGAACTAAACTACAAGTGATTATAACCAAgCTGGGGCTAAGGATtCAGGAtAcAGGGGGTGTGGTGATGGGTGCACCGCTTGTTCAACCCGGTGATCAGCACTTCTGGTTTGGACGCCC	GTGATGGGTGCACCGCTTGTTCAACCCGGTGATCAGCACTTCTGGTTTGGACGCCCGCGCTTCTTGCTCTTCCTCATCCACTTTGcTTTATTCCAGGTAGTTCAACTTGCTAG
		4	292	0.0736	SNP	WT	T->G	-	GGTGGGAACTAAACTACAAGTGATTATAACCAAgCTGGGGCTAAGGATCCAGGAAAGAGGGGGTGTGGTGATGGGTGCACCGCTTGTTCAACCCGGTGATCAGCACTTCTGGTTTGGACGCCC	GTGATGGGTGCACCGCTTGTTCAACCCGGTGATCAGCACTTCTGGTTTGGACGCCCGCGCTTCTTGCTCTTCCTCATCCACTTTGTTTTATTCCAGGTAGTTCAACTTGCTAG
		5	272	0.0686	WT	SNP	-	C->T,T->C	GGTGGGAACTAAACTACAAGTGATTATAACCAATCTGGGGCTAAGGATCCAGGAAAGAGGGGGTGTGGTGATGGGTGCACCGCTTGTTCAACCCGGTGATCAGCACTTCTGGTTTGGACGCCC	GTGATGGGTGCACCGCTTGTTCAACCCGGTGATCAGCACTTCTGGTTTGGACGCCCGCGCTTCTTGCTCTTCCTCATCCAtTTTGcTTTATTCCAGGTAGTTCAACTTGCTAG
		6	213	0.0537	SNP	SNP	T->G,C->T,A->T,G->C	C->T,T->C	GGTGGGAACTAAACTACAAGTGATTATAACCAAgCTGGGGCTAAGGATtCAGGAtAcAGGGGGTGTGGTGATGGGTGCACCGCTTGTTCAACCCGGTGATCAGCACTTCTGGTTTGGACGCCC	GTGATGGGTGCACCGCTTGTTCAACCCGGTGATCAGCACTTCTGGTTTGGACGCCCGCGCTTCTTGCTCTTCCTCATCCAtTTTGcTTTATTCCAGGTAGTTCAACTTGCTAG
		7	196	0.0494	WT	SNP	-	T->C	GGTGGGAACTAAACTACAAGTGATTATAACCAATCTGGGGCTAAGGATCCAGGAAAGAGGGGGTGTGGTGATGGGTGCACCGCTTGTTCAACCCGGTGATCAGCACTTCTGGTTTGGACGCCC	GTGATGGGTGCACCGCTTGTTCAACCCGGTGATCAGCACTTCTGGTTTGGACGCCCGCGCTTCTTGCTCTTCCTCATCCACTTTGcTTTATTCCAGGTAGTTCAACTTGCTAG
		8	190	0.0479	SNP	WT	T->G,C->T,A->T,G->C	-	GGTGGGAACTAAACTACAAGTGATTATAACCAAgCTGGGGCTAAGGATtCAGGAtAcAGGGGGTGTGGTGATGGGTGCACCGCTTGTTCAACCCGGTGATCAGCACTTCTGGTTTGGACGCCC	GTGATGGGTGCACCGCTTGTTCAACCCGGTGATCAGCACTTCTGGTTTGGACGCCCGCGCTTCTTGCTCTTCCTCATCCACTTTGTTTTATTCCAGGTAGTTCAACTTGCTAG
		9	172	0.0434	SNP	SNP	T->G	T->C	GGTGGGAACTAAACTACAAGTGATTATAACCAAgCTGGGGCTAAGGATCCAGGAAAGAGGGGGTGTGGTGATGGGTGCACCGCTTGTTCAACCCGGTGATCAGCACTTCTGGTTTGGACGCCC	GTGATGGGTGCACCGCTTGTTCAACCCGGTGATCAGCACTTCTGGTTTGGACGCCCGCGCTTCTTGCTCTTCCTCATCCACTTTGcTTTATTCCAGGTAGTTCAACTTGCTAG
		10	131	0.033	1D,SNP	SNP	A,T->G	C->T,T->C	GGTGGGAACTAaCTACAAGTGATTATAACCAAgCTGGGGCTAAGGATCCAGGAAAGAGGGGGTGTGGTGATGGGTGCACCGCTTGTTCAACCCGGTGATCAGCACTTCTGGTTTGGACGCCCG	GTGATGGGTGCACCGCTTGTTCAACCCGGTGATCAGCACTTCTGGTTTGGACGCCCGCGCTTCTTGCTCTTCCTCATCCAtTTTGcTTTATTCCAGGTAGTTCAACTTGCTAG
		11	51	0.0129	SNP	SNP	C->T,A->T,G->C	T->C	GGTGGGAACTAAACTACAAGTGATTATAACCAATCTGGGGCTAAGGATtCAGGAtAcAGGGGGTGTGGTGATGGGTGCACCGCTTGTTCAACCCGGTGATCAGCACTTCTGGTTTGGACGCCC	GTGATGGGTGCACCGCTTGTTCAACCCGGTGATCAGCACTTCTGGTTTGGACGCCCGCGCTTCTTGCTCTTCCTCATCCACTTTGcTTTATTCCAGGTAGTTCAACTTGCTAG
		12	50	0.0126	SNP	SNP	T->G	C->T	GGTGGGAACTAAACTACAAGTGATTATAACCAAgCTGGGGCTAAGGATCCAGGAAAGAGGGGGTGTGGTGATGGGTGCACCGCTTGTTCAACCCGGTGATCAGCACTTCTGGTTTGGACGCCC	GTGATGGGTGCACCGCTTGTTCAACCCGGTGATCAGCACTTCTGGTTTGGACGCCCGCGCTTCTTGCTCTTCCTCATCCAtTTTGTTTTATTCCAGGTAGTTCAACTTGCTAG
30	fvb7-1/2/3 #12	030-refFvb3
		1	1410	0.3696	1D	1D	A	A	GGTGGGAACTAAACTACAAGTGATTATAACCAATCTGGGGCTAAGGATCCAGGAAAGAGGGGGTGTGGTGATGGGTGCACCGCTTGTTcA-CCCGGTGATCAGCACTTCTGGTTTGGACGCCCG	GGTGATGGGTGCACCGCTTGTTCa-CCCGGTGATCAGCACTTCTGGTTTGGACGCCCGCGCTTCTTGCTCTTCCTCATCCACTTTGTTTTATTCCAGGTAGTTCAACTTGCTAG
		2	1363	0.3573	1D,SNP	1D,SNP	T->G,C->T,A->T,G->C,A	A,T->C	GGTGGGAACTAAACTACAAGTGATTATAACCAAgCTGGGGCTAAGGATtCAGGAtAcAGGGGGTGTGGTGATGGGTGCACCGCTTGTTcA-CCCGGTGATCAGCACTTCTGGTTTGGACGCCCG	GGTGATGGGTGCACCGCTTGTTCa-CCCGGTGATCAGCACTTCTGGTTTGGACGCCCGCGCTTCTTGCTCTTCCTCATCCACTTTGcTTTATTCCAGGTAGTTCAACTTGCTAG
		3	413	0.1083	1D,SNP	1D	T->G,C->T,A->T,G->C,A	A	GGTGGGAACTAAACTACAAGTGATTATAACCAAgCTGGGGCTAAGGATtCAGGAtAcAGGGGGTGTGGTGATGGGTGCACCGCTTGTTcA-CCCGGTGATCAGCACTTCTGGTTTGGACGCCCG	GGTGATGGGTGCACCGCTTGTTCa-CCCGGTGATCAGCACTTCTGGTTTGGACGCCCGCGCTTCTTGCTCTTCCTCATCCACTTTGTTTTATTCCAGGTAGTTCAACTTGCTAG
		4	346	0.0907	1D	1D,SNP	A	A,T->C	GGTGGGAACTAAACTACAAGTGATTATAACCAATCTGGGGCTAAGGATCCAGGAAAGAGGGGGTGTGGTGATGGGTGCACCGCTTGTTcA-CCCGGTGATCAGCACTTCTGGTTTGGACGCCCG	GGTGATGGGTGCACCGCTTGTTCa-CCCGGTGATCAGCACTTCTGGTTTGGACGCCCGCGCTTCTTGCTCTTCCTCATCCACTTTGcTTTATTCCAGGTAGTTCAACTTGCTAG
		5	76	0.0199	1D,SNP	1D	T->G,A	A	GGTGGGAACTAAACTACAAGTGATTATAACCAAgCTGGGGCTAAGGATCCAGGAAAGAGGGGGTGTGGTGATGGGTGCACCGCTTGTTcA-CCCGGTGATCAGCACTTCTGGTTTGGACGCCCG	GGTGATGGGTGCACCGCTTGTTCa-CCCGGTGATCAGCACTTCTGGTTTGGACGCCCGCGCTTCTTGCTCTTCCTCATCCACTTTGTTTTATTCCAGGTAGTTCAACTTGCTAG
		6	72	0.0189	1D,SNP	1D,SNP	C->T,A->T,G->C,A	A,T->C	GGTGGGAACTAAACTACAAGTGATTATAACCAATCTGGGGCTAAGGATtCAGGAtAcAGGGGGTGTGGTGATGGGTGCACCGCTTGTTcA-CCCGGTGATCAGCACTTCTGGTTTGGACGCCCG	GGTGATGGGTGCACCGCTTGTTCa-CCCGGTGATCAGCACTTCTGGTTTGGACGCCCGCGCTTCTTGCTCTTCCTCATCCACTTTGcTTTATTCCAGGTAGTTCAACTTGCTAG
		7	49	0.0128	1D,SNP	1D,SNP	T->G,A,C->T	A,C->T	GGTGGGAACTAAACTACAAGTGATTATAACCAAgCTGGGGCTAAGGATCCAGGAAAGAGGGGGTGTGGTGATGGGTGCACCGCTTGTTcA-CCCGGTGATCAGCACTTtTGGTTTGGACGCCCG	GGTGATGGGTGCACCGCTTGTTCa-CCCGGTGATCAGCACTTtTGGTTTGGACGCCCGCGCTTCTTGCTCTTCCTCATCCACTTTGTTTTATTCCAGGTAGTTCAACTTGCTAG
		8	44	0.0115	1D,1D,SNP	1D,SNP	A,T->G,C->T,A->T,G->C,A	A,T->C	GGTGGGAACTAaCTACAAGTGATTATAACCAAgCTGGGGCTAAGGATtCAGGAtAcAGGGGGTGTGGTGATGGGTGCACCGCTTGTTcA-CCCGGTGATCAGCACTTCTGGTTTGGACGCCCGC	GGTGATGGGTGCACCGCTTGTTCa-CCCGGTGATCAGCACTTCTGGTTTGGACGCCCGCGCTTCTTGCTCTTCCTCATCCACTTTGcTTTATTCCAGGTAGTTCAACTTGCTAG
		9	42	0.011	1D,SNP	1D,SNP	A->G,T->G,A,C->T	A,C->T	GGTGGGAACTAAACTACAgGTGATTATAACCAAgCTGGGGCTAAGGATCCAGGAAAGAGGGGGTGTGGTGATGGGTGCACCGCTTGTTcA-CCCGGTGATCAGCACTTtTGGTTTGGACGCCCG	GGTGATGGGTGCACCGCTTGTTCa-CCCGGTGATCAGCACTTtTGGTTTGGACGCCCGCGCTTCTTGCTCTTCCTCATCCACTTTGTTTTATTCCAGGTAGTTCAACTTGCTAG
31	fvb7-1/2/3 #13	031-refFvb3
		1	1470	0.3885	1D,SNP	1D,SNP	T->G,C->T,A->T,G->C,A	A,T->C	GGTGGGAACTAAACTACAAGTGATTATAACCAAgCTGGGGCTAAGGATtCAGGAtAcAGGGGGTGTGGTGATGGGTGCACCGCTTGTTcA-CCCGGTGATCAGCACTTCTGGTTTGGACGCCCG	GGTGATGGGTGCACCGCTTGTTCa-CCCGGTGATCAGCACTTCTGGTTTGGACGCCCGCGCTTCTTGCTCTTCCTCATCCACTTTGcTTTATTCCAGGTAGTTCAACTTGCTAG
		2	1186	0.3134	1D	1D	A	A	GGTGGGAACTAAACTACAAGTGATTATAACCAATCTGGGGCTAAGGATCCAGGAAAGAGGGGGTGTGGTGATGGGTGCACCGCTTGTTcA-CCCGGTGATCAGCACTTCTGGTTTGGACGCCCG	GGTGATGGGTGCACCGCTTGTTCa-CCCGGTGATCAGCACTTCTGGTTTGGACGCCCGCGCTTCTTGCTCTTCCTCATCCACTTTGTTTTATTCCAGGTAGTTCAACTTGCTAG
		3	401	0.106	1D,SNP	1D	T->G,C->T,A->T,G->C,A	A	GGTGGGAACTAAACTACAAGTGATTATAACCAAgCTGGGGCTAAGGATtCAGGAtAcAGGGGGTGTGGTGATGGGTGCACCGCTTGTTcA-CCCGGTGATCAGCACTTCTGGTTTGGACGCCCG	GGTGATGGGTGCACCGCTTGTTCa-CCCGGTGATCAGCACTTCTGGTTTGGACGCCCGCGCTTCTTGCTCTTCCTCATCCACTTTGTTTTATTCCAGGTAGTTCAACTTGCTAG
		4	298	0.0788	1D	1D,SNP	A	A,T->C	GGTGGGAACTAAACTACAAGTGATTATAACCAATCTGGGGCTAAGGATCCAGGAAAGAGGGGGTGTGGTGATGGGTGCACCGCTTGTTcA-CCCGGTGATCAGCACTTCTGGTTTGGACGCCCG	GGTGATGGGTGCACCGCTTGTTCa-CCCGGTGATCAGCACTTCTGGTTTGGACGCCCGCGCTTCTTGCTCTTCCTCATCCACTTTGcTTTATTCCAGGTAGTTCAACTTGCTAG
		5	138	0.0365	1D,SNP	1D	A->G,A	A	GGTGGGAACTAAACTACAgGTGATTATAACCAATCTGGGGCTAAGGATCCAGGAAAGAGGGGGTGTGGTGATGGGTGCACCGCTTGTTcA-CCCGGTGATCAGCACTTCTGGTTTGGACGCCCG	GGTGATGGGTGCACCGCTTGTTCa-CCCGGTGATCAGCACTTCTGGTTTGGACGCCCGCGCTTCTTGCTCTTCCTCATCCACTTTGTTTTATTCCAGGTAGTTCAACTTGCTAG
		6	66	0.0174	1D,SNP	1D	T->G,A	A	GGTGGGAACTAAACTACAAGTGATTATAACCAAgCTGGGGCTAAGGATCCAGGAAAGAGGGGGTGTGGTGATGGGTGCACCGCTTGTTcA-CCCGGTGATCAGCACTTCTGGTTTGGACGCCCG	GGTGATGGGTGCACCGCTTGTTCa-CCCGGTGATCAGCACTTCTGGTTTGGACGCCCGCGCTTCTTGCTCTTCCTCATCCACTTTGTTTTATTCCAGGTAGTTCAACTTGCTAG
		7	63	0.0166	1D,SNP	1D,SNP	T->G,A,C->T	A,C->T	GGTGGGAACTAAACTACAAGTGATTATAACCAAgCTGGGGCTAAGGATCCAGGAAAGAGGGGGTGTGGTGATGGGTGCACCGCTTGTTcA-CCCGGTGATCAGCACTTtTGGTTTGGACGCCCG	GGTGATGGGTGCACCGCTTGTTCa-CCCGGTGATCAGCACTTtTGGTTTGGACGCCCGCGCTTCTTGCTCTTCCTCATCCACTTTGTTTTATTCCAGGTAGTTCAACTTGCTAG
		8	59	0.0156	1D,SNP	1D,SNP	T->G,A	A,T->C	GGTGGGAACTAAACTACAAGTGATTATAACCAAgCTGGGGCTAAGGATCCAGGAAAGAGGGGGTGTGGTGATGGGTGCACCGCTTGTTcA-CCCGGTGATCAGCACTTCTGGTTTGGACGCCCG	GGTGATGGGTGCACCGCTTGTTCa-CCCGGTGATCAGCACTTCTGGTTTGGACGCCCGCGCTTCTTGCTCTTCCTCATCCACTTTGcTTTATTCCAGGTAGTTCAACTTGCTAG
		9	57	0.0151	1D,SNP	1D,SNP	C->T,A->T,G->C,A	A,T->C	GGTGGGAACTAAACTACAAGTGATTATAACCAATCTGGGGCTAAGGATtCAGGAtAcAGGGGGTGTGGTGATGGGTGCACCGCTTGTTcA-CCCGGTGATCAGCACTTCTGGTTTGGACGCCCG	GGTGATGGGTGCACCGCTTGTTCa-CCCGGTGATCAGCACTTCTGGTTTGGACGCCCGCGCTTCTTGCTCTTCCTCATCCACTTTGcTTTATTCCAGGTAGTTCAACTTGCTAG
		10	46	0.0122	1D	1D,SNP	A	A,C->A	GGTGGGAACTAAACTACAAGTGATTATAACCAATCTGGGGCTAAGGATCCAGGAAAGAGGGGGTGTGGTGATGGGTGCACCGCTTGTTcA-CCCGGTGATCAGCACTTCTGGTTTGGACGCCCG	GGTGATGGGTGCACCGCTTGTTCa-CCCGGTGATCAGCACTTCTGGTTTGGACGCCCGCGCTTCTTGCTCTTCCTaATCCACTTTGTTTTATTCCAGGTAGTTCAACTTGCTAG
32	fvb7-1/2/3/4 #1	032-refFvb3
		1	686	0.1768	SNP	SNP	T->G,C->T,A->T,G->C	T->C	GGTGGGAACTAAACTACAAGTGATTATAACCAAgCTGGGGCTAAGGATtCAGGAtAcAGGGGGTGTGGTGATGGGTGCACCGCTTGTTCAACCCGGTGATCAGCACTTCTGGTTTGGACGCCC	GTGATGGGTGCACCGCTTGTTCAACCCGGTGATCAGCACTTCTGGTTTGGACGCCCGCGCTTCTTGCTCTTCCTCATCCACTTTGcTTTATTCCAGGTAGTTCAACTTGCTAG
		2	661	0.1704	SNP	SNP	T->G	C->T,T->C	GGTGGGAACTAAACTACAAGTGATTATAACCAAgCTGGGGCTAAGGATCCAGGAAAGAGGGGGTGTGGTGATGGGTGCACCGCTTGTTCAACCCGGTGATCAGCACTTCTGGTTTGGACGCCC	GTGATGGGTGCACCGCTTGTTCAACCCGGTGATCAGCACTTCTGGTTTGGACGCCCGCGCTTCTTGCTCTTCCTCATCCAtTTTGcTTTATTCCAGGTAGTTCAACTTGCTAG
		3	483	0.1245	WT	WT	-	-	GGTGGGAACTAAACTACAAGTGATTATAACCAATCTGGGGCTAAGGATCCAGGAAAGAGGGGGTGTGGTGATGGGTGCACCGCTTGTTCAACCCGGTGATCAGCACTTCTGGTTTGGACGCCC	GTGATGGGTGCACCGCTTGTTCAACCCGGTGATCAGCACTTCTGGTTTGGACGCCCGCGCTTCTTGCTCTTCCTCATCCACTTTGTTTTATTCCAGGTAGTTCAACTTGCTAG
		4	232	0.0598	SNP	SNP	T->G	T->C	GGTGGGAACTAAACTACAAGTGATTATAACCAAgCTGGGGCTAAGGATCCAGGAAAGAGGGGGTGTGGTGATGGGTGCACCGCTTGTTCAACCCGGTGATCAGCACTTCTGGTTTGGACGCCC	GTGATGGGTGCACCGCTTGTTCAACCCGGTGATCAGCACTTCTGGTTTGGACGCCCGCGCTTCTTGCTCTTCCTCATCCACTTTGcTTTATTCCAGGTAGTTCAACTTGCTAG
		5	209	0.0539	WT	SNP	-	C->T,T->C	GGTGGGAACTAAACTACAAGTGATTATAACCAATCTGGGGCTAAGGATCCAGGAAAGAGGGGGTGTGGTGATGGGTGCACCGCTTGTTCAACCCGGTGATCAGCACTTCTGGTTTGGACGCCC	GTGATGGGTGCACCGCTTGTTCAACCCGGTGATCAGCACTTCTGGTTTGGACGCCCGCGCTTCTTGCTCTTCCTCATCCAtTTTGcTTTATTCCAGGTAGTTCAACTTGCTAG
		6	172	0.0443	SNP	WT	T->G	-	GGTGGGAACTAAACTACAAGTGATTATAACCAAgCTGGGGCTAAGGATCCAGGAAAGAGGGGGTGTGGTGATGGGTGCACCGCTTGTTCAACCCGGTGATCAGCACTTCTGGTTTGGACGCCC	GTGATGGGTGCACCGCTTGTTCAACCCGGTGATCAGCACTTCTGGTTTGGACGCCCGCGCTTCTTGCTCTTCCTCATCCACTTTGTTTTATTCCAGGTAGTTCAACTTGCTAG
		7	167	0.0431	4D	4D	TTCA	TTCA	GGTGGGAACTAAACTACAAGTGATTATAACCAATCTGGGGCTAAGGATCCAGGAAAGAGGGGGTGTGGTGATGGGTGCACCGCTTg----ACCCGGTGATCAGCACTTCTGGTTTGGACGCCCGCGC	TGTGGTGATGGGTGCACCGCTTg----ACCCGGTGATCAGCACTTCTGGTTTGGACGCCCGCGCTTCTTGCTCTTCCTCATCCACTTTGTTTTATTCCAGGTAGTTCAACTTGCTAG
		8	161	0.0415	2D	2D	CA	CA	GGTGGGAACTAAACTACAAGTGATTATAACCAATCTGGGGCTAAGGATCCAGGAAAGAGGGGGTGTGGTGATGGGTGCACCGCTTGTt--ACCCGGTGATCAGCACTTCTGGTTTGGACGCCCGC	TGGTGATGGGTGCACCGCTTGTt--ACCCGGTGATCAGCACTTCTGGTTTGGACGCCCGCGCTTCTTGCTCTTCCTCATCCACTTTGTTTTATTCCAGGTAGTTCAACTTGCTAG
		9	143	0.0369	SNP	WT	T->G,C->T,A->T,G->C	-	GGTGGGAACTAAACTACAAGTGATTATAACCAAgCTGGGGCTAAGGATtCAGGAtAcAGGGGGTGTGGTGATGGGTGCACCGCTTGTTCAACCCGGTGATCAGCACTTCTGGTTTGGACGCCC	GTGATGGGTGCACCGCTTGTTCAACCCGGTGATCAGCACTTCTGGTTTGGACGCCCGCGCTTCTTGCTCTTCCTCATCCACTTTGTTTTATTCCAGGTAGTTCAACTTGCTAG
		10	124	0.032	3D,SNP	3D,SNP	T->G,C->T,A->T,G->C,CAA	AAC,T->C	GGTGGGAACTAAACTACAAGTGATTATAACCAAgCTGGGGCTAAGGATtCAGGAtAcAGGGGGTGTGGTGATGGGTGCACCGCTTGTtC---CCGGTGATCAGCACTTCTGGTTTGGACGCCCGCG	GTGGTGATGGGTGCACCGCTTGTTc---CCGGTGATCAGCACTTCTGGTTTGGACGCCCGCGCTTCTTGCTCTTCCTCATCCACTTTGcTTTATTCCAGGTAGTTCAACTTGCTAG
		11	114	0.0294	SNP	SNP	T->G,C->T,A->T,G->C	C->T,T->C	GGTGGGAACTAAACTACAAGTGATTATAACCAAgCTGGGGCTAAGGATtCAGGAtAcAGGGGGTGTGGTGATGGGTGCACCGCTTGTTCAACCCGGTGATCAGCACTTCTGGTTTGGACGCCC	GTGATGGGTGCACCGCTTGTTCAACCCGGTGATCAGCACTTCTGGTTTGGACGCCCGCGCTTCTTGCTCTTCCTCATCCAtTTTGcTTTATTCCAGGTAGTTCAACTTGCTAG
		12	95	0.0245	5D,SNP	5D,SNP	T->G,C->T,A->T,G->C,TTCAA	TTCAA,T->C	GGTGGGAACTAAACTACAAGTGATTATAACCAAgCTGGGGCTAAGGATtCAGGAtAcAGGGGGTGTGGTGATGGGTGCACCGCTTg-----CCCGGTGATCAGCACTTCTGGTTTGGACGCCCGCGCT	GTGTGGTGATGGGTGCACCGCTTg-----CCCGGTGATCAGCACTTCTGGTTTGGACGCCCGCGCTTCTTGCTCTTCCTCATCCACTTTGcTTTATTCCAGGTAGTTCAACTTGCTAG
		13	95	0.0245	1D,SNP	1D,SNP	T->G,C->T,A->T,G->C,A	A,T->C	GGTGGGAACTAAACTACAAGTGATTATAACCAAgCTGGGGCTAAGGATtCAGGAtAcAGGGGGTGTGGTGATGGGTGCACCGCTTGTTcA-CCCGGTGATCAGCACTTCTGGTTTGGACGCCCG	GGTGATGGGTGCACCGCTTGTTCa-CCCGGTGATCAGCACTTCTGGTTTGGACGCCCGCGCTTCTTGCTCTTCCTCATCCACTTTGcTTTATTCCAGGTAGTTCAACTTGCTAG
		14	76	0.0196	1D	1D	A	A	GGTGGGAACTAAACTACAAGTGATTATAACCAATCTGGGGCTAAGGATCCAGGAAAGAGGGGGTGTGGTGATGGGTGCACCGCTTGTTcA-CCCGGTGATCAGCACTTCTGGTTTGGACGCCCG	GGTGATGGGTGCACCGCTTGTTCa-CCCGGTGATCAGCACTTCTGGTTTGGACGCCCGCGCTTCTTGCTCTTCCTCATCCACTTTGTTTTATTCCAGGTAGTTCAACTTGCTAG
		15	72	0.0186	1D,SNP	1D	T->G,A	A	GGTGGGAACTAAACTACAAGTGATTATAACCAAgCTGGGGCTAAGGATCCAGGAAAGAGGGGGTGTGGTGATGGGTGCACCGCTTGTTcA-CCCGGTGATCAGCACTTCTGGTTTGGACGCCCG	GGTGATGGGTGCACCGCTTGTTCa-CCCGGTGATCAGCACTTCTGGTTTGGACGCCCGCGCTTCTTGCTCTTCCTCATCCACTTTGTTTTATTCCAGGTAGTTCAACTTGCTAG
		16	70	0.018	6D,SNP	6D	T->G,TTCAAC	TTCAAC	GGTGGGAACTAAACTACAAGTGATTATAACCAAgCTGGGGCTAAGGATCCAGGAAAGAGGGGGTGTGGTGATGGGTGCACCGCTTg------CCGGTGATCAGCACTTCTGGTTTGGACGCCCGCGCTT	GGTGTGGTGATGGGTGCACCGCTTg------CCGGTGATCAGCACTTCTGGTTTGGACGCCCGCGCTTCTTGCTCTTCCTCATCCACTTTGTTTTATTCCAGGTAGTTCAACTTGCTAG
		17	60	0.0155	SNP	SNP	C->T,A->T,G->C	T->C	GGTGGGAACTAAACTACAAGTGATTATAACCAATCTGGGGCTAAGGATtCAGGAtAcAGGGGGTGTGGTGATGGGTGCACCGCTTGTTCAACCCGGTGATCAGCACTTCTGGTTTGGACGCCC	GTGATGGGTGCACCGCTTGTTCAACCCGGTGATCAGCACTTCTGGTTTGGACGCCCGCGCTTCTTGCTCTTCCTCATCCACTTTGcTTTATTCCAGGTAGTTCAACTTGCTAG
		18	57	0.0147	1D	1D,SNP	A	A,C->T,T->C	GGTGGGAACTAAACTACAAGTGATTATAACCAATCTGGGGCTAAGGATCCAGGAAAGAGGGGGTGTGGTGATGGGTGCACCGCTTGTTcA-CCCGGTGATCAGCACTTCTGGTTTGGACGCCCG	GGTGATGGGTGCACCGCTTGTTCa-CCCGGTGATCAGCACTTCTGGTTTGGACGCCCGCGCTTCTTGCTCTTCCTCATCCAtTTTGcTTTATTCCAGGTAGTTCAACTTGCTAG
		19	54	0.0139	1D,SNP	1D,SNP	T->G,A	A,C->T,T->C	GGTGGGAACTAAACTACAAGTGATTATAACCAAgCTGGGGCTAAGGATCCAGGAAAGAGGGGGTGTGGTGATGGGTGCACCGCTTGTTcA-CCCGGTGATCAGCACTTCTGGTTTGGACGCCCG	GGTGATGGGTGCACCGCTTGTTCa-CCCGGTGATCAGCACTTCTGGTTTGGACGCCCGCGCTTCTTGCTCTTCCTCATCCAtTTTGcTTTATTCCAGGTAGTTCAACTTGCTAG
		20	50	0.0129	1D	1D,SNP	A	A,T->C	GGTGGGAACTAAACTACAAGTGATTATAACCAATCTGGGGCTAAGGATCCAGGAAAGAGGGGGTGTGGTGATGGGTGCACCGCTTGTTcA-CCCGGTGATCAGCACTTCTGGTTTGGACGCCCG	GGTGATGGGTGCACCGCTTGTTCa-CCCGGTGATCAGCACTTCTGGTTTGGACGCCCGCGCTTCTTGCTCTTCCTCATCCACTTTGcTTTATTCCAGGTAGTTCAACTTGCTAG
		21	49	0.0126	6D,SNP	6D,SNP	T->G,TTCAAC	TTCAAC,C->T,T->C	GGTGGGAACTAAACTACAAGTGATTATAACCAAgCTGGGGCTAAGGATCCAGGAAAGAGGGGGTGTGGTGATGGGTGCACCGCTTg------CCGGTGATCAGCACTTCTGGTTTGGACGCCCGCGCTT	GGTGTGGTGATGGGTGCACCGCTTg------CCGGTGATCAGCACTTCTGGTTTGGACGCCCGCGCTTCTTGCTCTTCCTCATCCAtTTTGcTTTATTCCAGGTAGTTCAACTTGCTAG
		22	49	0.0126	14D	14D	GCTTGTTCAACCCG	CTTGTTCAACCCGG	GGTGGGAACTAAACTACAAGTGATTATAACCAATCTGGGGCTAAGGATCCAGGAAAGAGGGGGTGTGGTGATGGGTGCACcG--------------TGATCAGCACTTCTGGTTTGGACGCCCGCGCTTCTTGCTCT	AAAGAGGGGGTGTGGTGATGGGTGCACCg--------------TGATCAGCACTTCTGGTTTGGACGCCCGCGCTTCTTGCTCTTCCTCATCCACTTTGTTTTATTCCAGGTAGTTCAACTTGCTAG

## Sheet: USR-15933-Hi-TOM-seq
		Fvb7-1		Fvb7-2		Fvb7-3		Fvb7-4
NO.	Lines	Sort	Reads number	Ratio	Left variation type	Right variation type	Left variation	Right variation	Left reads seq	Right reads seq
17	fvb7-2/3/4 #1	001-refFvb3		15
		1	2876	0.7519	1D,SNP	1D,SNP	T->G,C->T,A->T,G->C,A	A,C->T,T->C	GGTGGGAACTAAACTACAAGTGATTATAACCAAgCTGGGGCTAAGGATtCAGGAtAcAGGGGGTGTGGTGATGGGTGCACCGCTTGTTc-ACCCGGTGATCAGCACTTCTGGTTTGGACGCCCG	AGGGGGTGTGGTGATGGGTGCACCGCTTGTTCa-CCCGGTGATCAGCACTTCTGGTTTGGACGCCCGCGCTTCTTGCTCTTCCTCATCCAtTTTGcTTTATTCCAGGTAG
		2	506	0.1323	1D,SNP	1D,SNP	T->G,C->T,A->T,G->C,A	A,T->C	GGTGGGAACTAAACTACAAGTGATTATAACCAAgCTGGGGCTAAGGATtCAGGAtAcAGGGGGTGTGGTGATGGGTGCACCGCTTGTTc-ACCCGGTGATCAGCACTTCTGGTTTGGACGCCCG	AGGGGGTGTGGTGATGGGTGCACCGCTTGTTCa-CCCGGTGATCAGCACTTCTGGTTTGGACGCCCGCGCTTCTTGCTCTTCCTCATCCACTTTGcTTTATTCCAGGTAG
		3	313	0.0818	1D	1D,SNP	A	A,C->T,T->C	GGTGGGAACTAAACTACAAGTGATTATAACCAATCTGGGGCTAAGGATCCAGGAAAGAGGGGGTGTGGTGATGGGTGCACCGCTTGTTc-ACCCGGTGATCAGCACTTCTGGTTTGGACGCCCG	AAAGAGGGGGTGTGGTGATGGGTGCACCGCTTGTTCa-CCCGGTGATCAGCACTTCTGGTTTGGACGCCCGCGCTTCTTGCTCTTCCTCATCCAtTTTGcTTTATTCCAGGTAG
		4	71	0.0186	1D,SNP	1D,SNP	T->G,A	A,C->T,T->C	GGTGGGAACTAAACTACAAGTGATTATAACCAAgCTGGGGCTAAGGATCCAGGAAAGAGGGGGTGTGGTGATGGGTGCACCGCTTGTTc-ACCCGGTGATCAGCACTTCTGGTTTGGACGCCCG	AAAGAGGGGGTGTGGTGATGGGTGCACCGCTTGTTCa-CCCGGTGATCAGCACTTCTGGTTTGGACGCCCGCGCTTCTTGCTCTTCCTCATCCAtTTTGcTTTATTCCAGGTAG
		5	59	0.0154	1D,1D,SNP	1D,SNP	G,T->G,C->T,A->T,G->C,A	A,C->T,T->C	GGTGgAACTAAACTACAAGTGATTATAACCAAgCTGGGGCTAAGGATtCAGGAtAcAGGGGGTGTGGTGATGGGTGCACCGCTTGTTc-ACCCGGTGATCAGCACTTCTGGTTTGGACGCCCGC	AGGGGGTGTGGTGATGGGTGCACCGCTTGTTCa-CCCGGTGATCAGCACTTCTGGTTTGGACGCCCGCGCTTCTTGCTCTTCCTCATCCAtTTTGcTTTATTCCAGGTAG
18	fvb7-2/3/4 #2	002-refFvb3		20
		1	2271	0.5994	1D,SNP	1D,SNP	T->G,C->T,A->T,G->C,A	A,C->T,T->C	GGTGGGAACTAAACTACAAGTGATTATAACCAAgCTGGGGCTAAGGATtCAGGAtAcAGGGGGTGTGGTGATGGGTGCACCGCTTGTTc-ACCCGGTGATCAGCACTTCTGGTTTGGACGCCCG	AGGGGGTGTGGTGATGGGTGCACCGCTTGTTCa-CCCGGTGATCAGCACTTCTGGTTTGGACGCCCGCGCTTCTTGCTCTTCCTCATCCAtTTTGcTTTATTCCAGGTAG
		2	492	0.1298	1D	1D,SNP	A	A,C->T,T->C	GGTGGGAACTAAACTACAAGTGATTATAACCAATCTGGGGCTAAGGATCCAGGAAAGAGGGGGTGTGGTGATGGGTGCACCGCTTGTTc-ACCCGGTGATCAGCACTTCTGGTTTGGACGCCCG	AAAGAGGGGGTGTGGTGATGGGTGCACCGCTTGTTCa-CCCGGTGATCAGCACTTCTGGTTTGGACGCCCGCGCTTCTTGCTCTTCCTCATCCAtTTTGcTTTATTCCAGGTAG
		3	472	0.1246	1D,SNP	1D,SNP	T->G,C->T,A->T,G->C,A	A,T->C	GGTGGGAACTAAACTACAAGTGATTATAACCAAgCTGGGGCTAAGGATtCAGGAtAcAGGGGGTGTGGTGATGGGTGCACCGCTTGTTc-ACCCGGTGATCAGCACTTCTGGTTTGGACGCCCG	AGGGGGTGTGGTGATGGGTGCACCGCTTGTTCa-CCCGGTGATCAGCACTTCTGGTTTGGACGCCCGCGCTTCTTGCTCTTCCTCATCCACTTTGcTTTATTCCAGGTAG
		4	150	0.0396	1D,SNP	1D,SNP	A->T,G->C,A	A,C->T,T->C	GGTGGGAACTAAACTACAAGTGATTATAACCAATCTGGGGCTAAGGATCCAGGAtAcAGGGGGTGTGGTGATGGGTGCACCGCTTGTTc-ACCCGGTGATCAGCACTTCTGGTTTGGACGCCCG	AGGGGGTGTGGTGATGGGTGCACCGCTTGTTCa-CCCGGTGATCAGCACTTCTGGTTTGGACGCCCGCGCTTCTTGCTCTTCCTCATCCAtTTTGcTTTATTCCAGGTAG
		5	139	0.0367	1D,SNP	1D,SNP	C->T,A->T,G->C,A	A,C->T,T->C	GGTGGGAACTAAACTACAAGTGATTATAACCAATCTGGGGCTAAGGATtCAGGAtAcAGGGGGTGTGGTGATGGGTGCACCGCTTGTTc-ACCCGGTGATCAGCACTTCTGGTTTGGACGCCCG	AGGGGGTGTGGTGATGGGTGCACCGCTTGTTCa-CCCGGTGATCAGCACTTCTGGTTTGGACGCCCGCGCTTCTTGCTCTTCCTCATCCAtTTTGcTTTATTCCAGGTAG
		6	90	0.0238	1D	1D,SNP	A	A,T->C	GGTGGGAACTAAACTACAAGTGATTATAACCAATCTGGGGCTAAGGATCCAGGAAAGAGGGGGTGTGGTGATGGGTGCACCGCTTGTTc-ACCCGGTGATCAGCACTTCTGGTTTGGACGCCCG	AAAGAGGGGGTGTGGTGATGGGTGCACCGCTTGTTCa-CCCGGTGATCAGCACTTCTGGTTTGGACGCCCGCGCTTCTTGCTCTTCCTCATCCACTTTGcTTTATTCCAGGTAG
		7	69	0.0182	1D,SNP	1D,SNP	T->G,A	A,C->T,T->C	GGTGGGAACTAAACTACAAGTGATTATAACCAAgCTGGGGCTAAGGATCCAGGAAAGAGGGGGTGTGGTGATGGGTGCACCGCTTGTTc-ACCCGGTGATCAGCACTTCTGGTTTGGACGCCCG	AAAGAGGGGGTGTGGTGATGGGTGCACCGCTTGTTCa-CCCGGTGATCAGCACTTCTGGTTTGGACGCCCGCGCTTCTTGCTCTTCCTCATCCAtTTTGcTTTATTCCAGGTAG
		8	66	0.0174	1D,SNP	1D,SNP	A,C->T	A,C->T,C->T,T->C	GGTGGGAACTAAACTACAAGTGATTATAACCAATCTGGGGCTAAGGATCCAGGAAAGAGGGGGTGTGGTGATGGGTGCACCGCTTGTTc-ACCCGGTGATCAGCACTTtTGGTTTGGACGCCCG	AAAGAGGGGGTGTGGTGATGGGTGCACCGCTTGTTCa-CCCGGTGATCAGCACTTtTGGTTTGGACGCCCGCGCTTCTTGCTCTTCCTCATCCAtTTTGcTTTATTCCAGGTAG
		9	40	0.0106	1D,SNP	1D,SNP	T->G,C->T,A->T,G->C,A,C->T	A,C->T,C->T,T->C	GGTGGGAACTAAACTACAAGTGATTATAACCAAgCTGGGGCTAAGGATtCAGGAtAcAGGGGGTGTGGTGATGGGTGCACCGCTTGTTc-ACCCGGTGATCAGCACTTtTGGTTTGGACGCCCG	AGGGGGTGTGGTGATGGGTGCACCGCTTGTTCa-CCCGGTGATCAGCACTTtTGGTTTGGACGCCCGCGCTTCTTGCTCTTCCTCATCCAtTTTGcTTTATTCCAGGTAG
19	fvb7-1 #1	003-refFvb3
		1	1346	0.3537	SNP	SNP	A->G,A->G,T->G,C->T	C->T	GTGGGgACTAAACTACAgGTGATTATAACCAAgCTGGGGCTAAGGATCCAGGAAAGAGGGGGTGTGGTGATGGGTGCACCGCTTGTTCAACCCGGTGATCAGCACTTtTGGTTTGGACGCCCG	GTGATGGGTGCACCGCTTGTTCAACCCGGTGATCAGCACTTtTGGTTTGGACGCCCGCGCTTCTTGCTCTTCCTCATCCACTTTGTTTTATTCCAGGTAGTTCAACTTGCTAG
		2	550	0.1445	1D,SNP	1D,SNP	A->G,A->G,T->G,A,C->T	A,C->T	GTGGGgACTAAACTACAgGTGATTATAACCAAgCTGGGGCTAAGGATCCAGGAAAGAGGGGGTGTGGTGATGGGTGCACCGCTTGTTc-ACCCGGTGATCAGCACTTtTGGTTTGGACGCCCGC	GGTGATGGGTGCACCGCTTGTTCa-CCCGGTGATCAGCACTTtTGGTTTGGACGCCCGCGCTTCTTGCTCTTCCTCATCCACTTTGTTTTATTCCAGGTAGTTCAACTTGCTAG
		3	195	0.0512	9D,SNP	9D,SNP	A->G,A->G,T->G,GTTCAACCC,C->T	TTCAACCCG,C->T	GTGGGgACTAAACTACAgGTGATTATAACCAAgCTGGGGCTAAGGATCCAGGAAAGAGGGGGTGTGGTGATGGGTGCACCGCTt---------GGTGATCAGCACTTtTGGTTTGGACGCCCGCGCTTCTTG	GGTGATGGGTGCACCGCTTg---------GTGATCAGCACTTtTGGTTTGGACGCCCGCGCTTCTTGCTCTTCCTCATCCACTTTGTTTTATTCCAGGTAGTTCAACTTGCTAG
		4	168	0.0442	2D,SNP	2D,SNP	A->G,A->G,T->G,CA,C->T	CA,C->T	GTGGGgACTAAACTACAgGTGATTATAACCAAgCTGGGGCTAAGGATCCAGGAAAGAGGGGGTGTGGTGATGGGTGCACCGCTTGTt--ACCCGGTGATCAGCACTTtTGGTTTGGACGCCCGCG	TGGTGATGGGTGCACCGCTTGTt--ACCCGGTGATCAGCACTTtTGGTTTGGACGCCCGCGCTTCTTGCTCTTCCTCATCCACTTTGTTTTATTCCAGGTAGTTCAACTTGCTAG
		5	150	0.0394	3D,SNP	3D,SNP	A->G,A->G,T->G,CAA,C->T	AAC,C->T	GTGGGgACTAAACTACAgGTGATTATAACCAAgCTGGGGCTAAGGATCCAGGAAAGAGGGGGTGTGGTGATGGGTGCACCGCTTGTt---CCCGGTGATCAGCACTTtTGGTTTGGACGCCCGCGC	GTGGTGATGGGTGCACCGCTTGTTc--CCGGTGATCAGCACTTtTGGTTTGGACGCCCGCGCTTCTTGCTCTTCCTCATCCACTTTGTTTTATTCCAGGTAGTTCAACTTGCTAG
		6	129	0.0339	SNP	WT	A->G,A->G,T->G	-	GTGGGgACTAAACTACAgGTGATTATAACCAAgCTGGGGCTAAGGATCCAGGAAAGAGGGGGTGTGGTGATGGGTGCACCGCTTGTTCAACCCGGTGATCAGCACTTCTGGTTTGGACGCCCG	GTGATGGGTGCACCGCTTGTTCAACCCGGTGATCAGCACTTCTGGTTTGGACGCCCGCGCTTCTTGCTCTTCCTCATCCACTTTGTTTTATTCCAGGTAGTTCAACTTGCTAG
		7	121	0.0318	1D,SNP	1D,SNP	A->G,A->G,T->G,A,C->T	A,C->T,T->C	GTGGGgACTAAACTACAgGTGATTATAACCAAgCTGGGGCTAAGGATCCAGGAAAGAGGGGGTGTGGTGATGGGTGCACCGCTTGTTc-ACCCGGTGATCAGCACTTtTGGTTTGGACGCCCGC	GGTGATGGGTGCACCGCTTGTTCa-CCCGGTGATCAGCACTTtTGGTTTGGACGCCCGCGCTTCTTGCTCTTCCTCATCCACTTTGcTTTATTCCAGGTAGTTCAACTTGCTAG
		8	115	0.0302	SNP	SNP	A->G,A->G,T->G,C->T	C->T,T->C	GTGGGgACTAAACTACAgGTGATTATAACCAAgCTGGGGCTAAGGATCCAGGAAAGAGGGGGTGTGGTGATGGGTGCACCGCTTGTTCAACCCGGTGATCAGCACTTtTGGTTTGGACGCCCG	GTGATGGGTGCACCGCTTGTTCAACCCGGTGATCAGCACTTtTGGTTTGGACGCCCGCGCTTCTTGCTCTTCCTCATCCACTTTGcTTTATTCCAGGTAGTTCAACTTGCTAG
		9	90	0.0237	SNP	SNP	A->G,A->G,T->G	C->T,T->C	GTGGGgACTAAACTACAgGTGATTATAACCAAgCTGGGGCTAAGGATCCAGGAAAGAGGGGGTGTGGTGATGGGTGCACCGCTTGTTCAACCCGGTGATCAGCACTTCTGGTTTGGACGCCCG	GTGATGGGTGCACCGCTTGTTCAACCCGGTGATCAGCACTTCTGGTTTGGACGCCCGCGCTTCTTGCTCTTCCTCATCCAtTTTGcTTTATTCCAGGTAGTTCAACTTGCTAG
		10	85	0.0223	SNP	SNP	A->G,T->G,C->T	C->T	GTGGGgACTAAACTACAAGTGATTATAACCAAgCTGGGGCTAAGGATCCAGGAAAGAGGGGGTGTGGTGATGGGTGCACCGCTTGTTCAACCCGGTGATCAGCACTTtTGGTTTGGACGCCCG	GTGATGGGTGCACCGCTTGTTCAACCCGGTGATCAGCACTTtTGGTTTGGACGCCCGCGCTTCTTGCTCTTCCTCATCCACTTTGTTTTATTCCAGGTAGTTCAACTTGCTAG
		11	84	0.0221	6D,SNP	6D,SNP	A->G,A->G,T->G,GTTCAA,C->T	GTTCAA,C->T	GTGGGgACTAAACTACAgGTGATTATAACCAAgCTGGGGCTAAGGATCCAGGAAAGAGGGGGTGTGGTGATGGGTGCACCGCTt--CCCGGTGATCAGCACTTtTGGTTTGGACGCCCGCGCTTC	GTGATGGGTGCACCGCTt------CCCGGTGATCAGCACTTtTGGTTTGGACGCCCGCGCTTCTTGCTCTTCCTCATCCACTTTGTTTTATTCCAGGTAGTTCAACTTGCTAG
		12	80	0.021	5D,SNP	5D,SNP	A->G,A->G,T->G,TTCAA,C->T	TTCAA,C->T	GTGGGgACTAAACTACAgGTGATTATAACCAAgCTGGGGCTAAGGATCCAGGAAAGAGGGGGTGTGGTGATGGGTGCACCGCTTg-CCCGGTGATCAGCACTTtTGGTTTGGACGCCCGCGCTT	GTGATGGGTGCACCGCTTg-----CCCGGTGATCAGCACTTtTGGTTTGGACGCCCGCGCTTCTTGCTCTTCCTCATCCACTTTGTTTTATTCCAGGTAGTTCAACTTGCTAG
		13	76	0.02	3D,SNP	3D,SNP	A->G,A->G,T->G,TCA,C->T	TCA,C->T	GTGGGgACTAAACTACAgGTGATTATAACCAAgCTGGGGCTAAGGATCCAGGAAAGAGGGGGTGTGGTGATGGGTGCACCGCTTGt--ACCCGGTGATCAGCACTTtTGGTTTGGACGCCCGCGC	GTGATGGGTGCACCGCTTGt---ACCCGGTGATCAGCACTTtTGGTTTGGACGCCCGCGCTTCTTGCTCTTCCTCATCCACTTTGTTTTATTCCAGGTAGTTCAACTTGCTAG
		14	75	0.0197	21D,SNP	21D,SNP	A->G,A->G,T->G,CGCTTGTTCAACCCGGTGATC,C->T	CGCTTGTTCAACCCGGTGATC,C->T	GTGGGgACTAAACTACAgGTGATTATAACCAAgCTGGGGCTAAGGATCCAGGAAAGAGGGGGTGTGGTGATGGGTGCAc---------------------AGCACTTtTGGTTTGGACGCCCGCGCTTCTTGCTCTTCCTCATC	GTGATGGGTGCAc----------------------AGCACTTTGGTTTGGACGCCCGCGCTTCTTGCTCTTCCTCATCCACTTTGTTTTATTCCAGGTAGTTCAACTTGCTAG
		15	69	0.0181	4D,SNP	4D,SNP	A->G,A->G,T->G,GTTC,C->T	GTTC,C->T	GTGGGgACTAAACTACAgGTGATTATAACCAAgCTGGGGCTAAGGATCCAGGAAAGAGGGGGTGTGGTGATGGGTGCACCGCTt----AACCCGGTGATCAGCACTTtTGGTTTGGACGCCCGCGCT	GTGATGGGTGCACCGCTt----AACCCGGTGATCAGCACTTtTGGTTTGGACGCCCGCGCTTCTTGCTCTTCCTCATCCACTTTGTTTTATTCCAGGTAGTTCAACTTGCTAG
		16	64	0.0168	1D,SNP	1D,SNP	A->G,T->G,A,C->T	A,C->T	GTGGGgACTAAACTACAAGTGATTATAACCAAgCTGGGGCTAAGGATCCAGGAAAGAGGGGGTGTGGTGATGGGTGCACCGCTTGTTc-ACCCGGTGATCAGCACTTtTGGTTTGGACGCCCGC	GTGATGGGTGCACCGCTTGTTCa-CCCGGTGATCAGCACTTtTGGTTTGGACGCCCGCGCTTCTTGCTCTTCCTCATCCACTTTGTTTTATTCCAGGTAGTTCAACTTGCTAG
		17	63	0.0166	SNP	SNP	A->G,T->G,C->T,A->T,G->C	T->C	GTGGGgACTAAACTACAAGTGATTATAACCAAgCTGGGGCTAAGGATtCAGGAtAcAGGGGGTGTGGTGATGGGTGCACCGCTTGTTCAACCCGGTGATCAGCACTTCTGGTTTGGACGCCCG	GTGATGGGTGCACCGCTTGTTCAACCCGGTGATCAGCACTTCTGGTTTGGACGCCCGCGCTTCTTGCTCTTCCTCATCCACTTTGcTTTATTCCAGGTAGTTCAACTTGCTAG
		18	63	0.0166	SNP	WT	A->G,A->G,T->G,C->T,A->T,G->C	-	GTGGGgACTAAACTACAgGTGATTATAACCAAgCTGGGGCTAAGGATtCAGGAtAcAGGGGGTGTGGTGATGGGTGCACCGCTTGTTCAACCCGGTGATCAGCACTTCTGGTTTGGACGCCCG	GTGATGGGTGCACCGCTTGTTCAACCCGGTGATCAGCACTTCTGGTTTGGACGCCCGCGCTTCTTGCTCTTCCTCATCCACTTTGTTTTATTCCAGGTAGTTCAACTTGCTAG
		19	61	0.016	SNP	SNP	A->G,T->G	C->T,T->C	GTGGGgACTAAACTACAAGTGATTATAACCAAgCTGGGGCTAAGGATCCAGGAAAGAGGGGGTGTGGTGATGGGTGCACCGCTTGTTCAACCCGGTGATCAGCACTTCTGGTTTGGACGCCCG	GTGATGGGTGCACCGCTTGTTCAACCCGGTGATCAGCACTTCTGGTTTGGACGCCCGCGCTTCTTGCTCTTCCTCATCCAtTTTGcTTTATTCCAGGTAGTTCAACTTGCTAG
		20	49	0.0129	SNP	large_V	A->G,A->G,T->G	,large_V	GTGGGgACTAAACTACAgGTGATTATAACCAAgCTGGGGCTAAGGATCCAGGAAAGAGGGGGTGTGGTGATGGGTGCACCGCTTGTTC	ACTTTTGGTTTGGACGCCCGCGCTTCTTGCTCTTCCTCATCCACTTTGTTTTATTCCAGGTAGTTCAACTTGCTAG
		21	45	0.0118	SNP	SNP	A->G,A->G,T->G,C->T,A->T,G->C	T->C	GTGGGgACTAAACTACAgGTGATTATAACCAAgCTGGGGCTAAGGATtCAGGAtAcAGGGGGTGTGGTGATGGGTGCACCGCTTGTTCAACCCGGTGATCAGCACTTCTGGTTTGGACGCCCG	GTGATGGGTGCACCGCTTGTTCAACCCGGTGATCAGCACTTCTGGTTTGGACGCCCGCGCTTCTTGCTCTTCCTCATCCACTTTGcTTTATTCCAGGTAGTTCAACTTGCTAG
		22	44	0.0116	SNP	SNP	A->G,T->G,C->T,A->T,G->C,C->T	C->T	GTGGGgACTAAACTACAAGTGATTATAACCAAgCTGGGGCTAAGGATtCAGGAtAcAGGGGGTGTGGTGATGGGTGCACCGCTTGTTCAACCCGGTGATCAGCACTTtTGGTTTGGACGCCCG	GTGATGGGTGCACCGCTTGTTCAACCCGGTGATCAGCACTTtTGGTTTGGACGCCCGCGCTTCTTGCTCTTCCTCATCCACTTTGTTTTATTCCAGGTAGTTCAACTTGCTAG
		23	42	0.011	SNP	WT	A->G	-	GTGGGgACTAAACTACAAGTGATTATAACCAATCTGGGGCTAAGGATCCAGGAAAGAGGGGGTGTGGTGATGGGTGCACCGCTTGTTCAACCCGGTGATCAGCACTTCTGGTTTGGACGCCCG	GTGATGGGTGCACCGCTTGTTCAACCCGGTGATCAGCACTTCTGGTTTGGACGCCCGCGCTTCTTGCTCTTCCTCATCCACTTTGTTTTATTCCAGGTAGTTCAACTTGCTAG
		24	41	0.0108	SNP	WT	A->G,T->G	-	GTGGGgACTAAACTACAAGTGATTATAACCAAgCTGGGGCTAAGGATCCAGGAAAGAGGGGGTGTGGTGATGGGTGCACCGCTTGTTCAACCCGGTGATCAGCACTTCTGGTTTGGACGCCCG	GTGATGGGTGCACCGCTTGTTCAACCCGGTGATCAGCACTTCTGGTTTGGACGCCCGCGCTTCTTGCTCTTCCTCATCCACTTTGTTTTATTCCAGGTAGTTCAACTTGCTAG
20	fvb7-1/2 #1	004-refFvb3
		1	2234	0.5857	SNP	SNP	A->G,A->G,T->G,C->T	C->T	GTGGGgACTAAACTACAgGTGATTATAACCAAgCTGGGGCTAAGGATCCAGGAAAGAGGGGGTGTGGTGATGGGTGCACCGCTTGTTCAACCCGGTGATCAGCACTTtTGGTTTGGACGCCCG	GTGATGGGTGCACCGCTTGTTCAACCCGGTGATCAGCACTTtTGGTTTGGACGCCCGCGCTTCTTGCTCTTCCTCATCCACTTTGTTTTATTCCAGGTAGTTCAACTTGCTAG
		2	165	0.0433	SNP	SNP	A->G,A->G,T->G	C->T,T->C	GTGGGgACTAAACTACAgGTGATTATAACCAAgCTGGGGCTAAGGATCCAGGAAAGAGGGGGTGTGGTGATGGGTGCACCGCTTGTTCAACCCGGTGATCAGCACTTCTGGTTTGGACGCCCG	GTGATGGGTGCACCGCTTGTTCAACCCGGTGATCAGCACTTCTGGTTTGGACGCCCGCGCTTCTTGCTCTTCCTCATCCAtTTTGcTTTATTCCAGGTAGTTCAACTTGCTAG
		3	152	0.0399	SNP	SNP	A->G,T->G	C->T,T->C	GTGGGgACTAAACTACAAGTGATTATAACCAAgCTGGGGCTAAGGATCCAGGAAAGAGGGGGTGTGGTGATGGGTGCACCGCTTGTTCAACCCGGTGATCAGCACTTCTGGTTTGGACGCCCG	GTGATGGGTGCACCGCTTGTTCAACCCGGTGATCAGCACTTCTGGTTTGGACGCCCGCGCTTCTTGCTCTTCCTCATCCAtTTTGcTTTATTCCAGGTAGTTCAACTTGCTAG
		4	134	0.0351	1D,SNP	SNP	A->G,A,A->G,T->G,C->T	C->T	GTGGGgACTAaCTACAgGTGATTATAACCAAgCTGGGGCTAAGGATCCAGGAAAGAGGGGGTGTGGTGATGGGTGCACCGCTTGTTCAACCCGGTGATCAGCACTTtTGGTTTGGACGCCCGC	GTGATGGGTGCACCGCTTGTTCAACCCGGTGATCAGCACTTtTGGTTTGGACGCCCGCGCTTCTTGCTCTTCCTCATCCACTTTGTTTTATTCCAGGTAGTTCAACTTGCTAG
		5	130	0.0341	SNP	WT	A->G,A->G,T->G	-	GTGGGgACTAAACTACAgGTGATTATAACCAAgCTGGGGCTAAGGATCCAGGAAAGAGGGGGTGTGGTGATGGGTGCACCGCTTGTTCAACCCGGTGATCAGCACTTCTGGTTTGGACGCCCG	GTGATGGGTGCACCGCTTGTTCAACCCGGTGATCAGCACTTCTGGTTTGGACGCCCGCGCTTCTTGCTCTTCCTCATCCACTTTGTTTTATTCCAGGTAGTTCAACTTGCTAG
		6	116	0.0304	SNP	WT	A->G	-	GTGGGgACTAAACTACAAGTGATTATAACCAATCTGGGGCTAAGGATCCAGGAAAGAGGGGGTGTGGTGATGGGTGCACCGCTTGTTCAACCCGGTGATCAGCACTTCTGGTTTGGACGCCCG	GTGATGGGTGCACCGCTTGTTCAACCCGGTGATCAGCACTTCTGGTTTGGACGCCCGCGCTTCTTGCTCTTCCTCATCCACTTTGTTTTATTCCAGGTAGTTCAACTTGCTAG
		7	115	0.0302	4D,SNP	4D	A->G,A->G,T->G,C->T,A->T,G->C,TCAA	TCAA	GTGGGgACTAAACTACAgGTGATTATAACCAAgCTGGGGCTAAGGATtCAGGAtAcAGGGGGTGTGGTGATGGGTGCACCGCTTGt----CCCGGTGATCAGCACTTCTGGTTTGGACGCCCGCGCT	GTGATGGGTGCACCGCTTGt----CCCGGTGATCAGCACTTCTGGTTTGGACGCCCGCGCTTCTTGCTCTTCCTCATCCACTTTGTTTTATTCCAGGTAGTTCAACTTGCTAG
		8	114	0.0299	SNP	SNP	A->G,A->G,T->G,C->T	C->T,C->T,T->C	GTGGGgACTAAACTACAgGTGATTATAACCAAgCTGGGGCTAAGGATCCAGGAAAGAGGGGGTGTGGTGATGGGTGCACCGCTTGTTCAACCCGGTGATCAGCACTTtTGGTTTGGACGCCCG	GTGATGGGTGCACCGCTTGTTCAACCCGGTGATCAGCACTTtTGGTTTGGACGCCCGCGCTTCTTGCTCTTCCTCATCCAtTTTGcTTTATTCCAGGTAGTTCAACTTGCTAG
		9	98	0.0257	SNP	SNP	A->G,T->G,C->T	C->T	GTGGGgACTAAACTACAAGTGATTATAACCAAgCTGGGGCTAAGGATCCAGGAAAGAGGGGGTGTGGTGATGGGTGCACCGCTTGTTCAACCCGGTGATCAGCACTTtTGGTTTGGACGCCCG	GTGATGGGTGCACCGCTTGTTCAACCCGGTGATCAGCACTTtTGGTTTGGACGCCCGCGCTTCTTGCTCTTCCTCATCCACTTTGTTTTATTCCAGGTAGTTCAACTTGCTAG
		10	89	0.0233	SNP	SNP	A->G,A->G,T->G,C->T	C->T,T->C	GTGGGgACTAAACTACAgGTGATTATAACCAAgCTGGGGCTAAGGATCCAGGAAAGAGGGGGTGTGGTGATGGGTGCACCGCTTGTTCAACCCGGTGATCAGCACTTtTGGTTTGGACGCCCG	GTGATGGGTGCACCGCTTGTTCAACCCGGTGATCAGCACTTtTGGTTTGGACGCCCGCGCTTCTTGCTCTTCCTCATCCACTTTGcTTTATTCCAGGTAGTTCAACTTGCTAG
		11	88	0.0231	3D,SNP	3D,SNP	A->G,T->G,C->T,A->T,G->C,CAA	AAC,T->C	GTGGGgACTAAACTACAAGTGATTATAACCAAgCTGGGGCTAAGGATtCAGGAtAcAGGGGGTGTGGTGATGGGTGCACCGCTTGTt---CCCGGTGATCAGCACTTCTGGTTTGGACGCCCGCGC	GTGATGGGTGCACCGCTTGTTc---CCGGTGATCAGCACTTCTGGTTTGGACGCCCGCGCTTCTTGCTCTTCCTCATCCACTTTGcTTTATTCCAGGTAGTTCAACTTGCTAG
		12	76	0.0199	4D,SNP	4D,SNP	A->G,T->G,C->T,A->T,G->C,TCAA	TCAA,T->C	GTGGGgACTAAACTACAAGTGATTATAACCAAgCTGGGGCTAAGGATtCAGGAtAcAGGGGGTGTGGTGATGGGTGCACCGCTTGt----CCCGGTGATCAGCACTTCTGGTTTGGACGCCCGCGCT	GTGATGGGTGCACCGCTTGt----CCCGGTGATCAGCACTTCTGGTTTGGACGCCCGCGCTTCTTGCTCTTCCTCATCCACTTTGcTTTATTCCAGGTAGTTCAACTTGCTAG
		13	58	0.0152	3D,SNP	3D,SNP	A->G,A->G,T->G,C->T,A->T,G->C,CAA	AAC,T->C	GTGGGgACTAAACTACAgGTGATTATAACCAAgCTGGGGCTAAGGATtCAGGAtAcAGGGGGTGTGGTGATGGGTGCACCGCTTGTt---CCCGGTGATCAGCACTTCTGGTTTGGACGCCCGCGC	GTGATGGGTGCACCGCTTGTTc--CCGGTGATCAGCACTTCTGGTTTGGACGCCCGCGCTTCTTGCTCTTCCTCATCCACTTTGcTTTATTCCAGGTAGTTCAACTTGCTAG
		14	54	0.0142	SNP	WT	A->G,A->G	-	GTGGGgACTAAACTACAgGTGATTATAACCAATCTGGGGCTAAGGATCCAGGAAAGAGGGGGTGTGGTGATGGGTGCACCGCTTGTTCAACCCGGTGATCAGCACTTCTGGTTTGGACGCCCG	GTGATGGGTGCACCGCTTGTTCAACCCGGTGATCAGCACTTCTGGTTTGGACGCCCGCGCTTCTTGCTCTTCCTCATCCACTTTGTTTTATTCCAGGTAGTTCAACTTGCTAG
		15	53	0.0139	SNP	SNP	A->G,A->G,T->G,C->T,A->T,G->C,C->T	C->T	GTGGGgACTAAACTACAgGTGATTATAACCAAgCTGGGGCTAAGGATtCAGGAtAcAGGGGGTGTGGTGATGGGTGCACCGCTTGTTCAACCCGGTGATCAGCACTTtTGGTTTGGACGCCCG	GTGATGGGTGCACCGCTTGTTCAACCCGGTGATCAGCACTTtTGGTTTGGACGCCCGCGCTTCTTGCTCTTCCTCATCCACTTTGTTTTATTCCAGGTAGTTCAACTTGCTAG
		16	52	0.0136	SNP	SNP	A->G,C->T	C->T	GTGGGgACTAAACTACAAGTGATTATAACCAATCTGGGGCTAAGGATCCAGGAAAGAGGGGGTGTGGTGATGGGTGCACCGCTTGTTCAACCCGGTGATCAGCACTTtTGGTTTGGACGCCCG	GTGATGGGTGCACCGCTTGTTCAACCCGGTGATCAGCACTTtTGGTTTGGACGCCCGCGCTTCTTGCTCTTCCTCATCCACTTTGTTTTATTCCAGGTAGTTCAACTTGCTAG
		17	46	0.0121	SNP	WT	A->G,T->G	-	GTGGGgACTAAACTACAAGTGATTATAACCAAgCTGGGGCTAAGGATCCAGGAAAGAGGGGGTGTGGTGATGGGTGCACCGCTTGTTCAACCCGGTGATCAGCACTTCTGGTTTGGACGCCCG	GTGATGGGTGCACCGCTTGTTCAACCCGGTGATCAGCACTTCTGGTTTGGACGCCCGCGCTTCTTGCTCTTCCTCATCCACTTTGTTTTATTCCAGGTAGTTCAACTTGCTAG
		18	40	0.0105	1D,SNP	1D,SNP	A->G,A->G,T->G,A,C->T	A,C->T	GTGGGgACTAAACTACAgGTGATTATAACCAAgCTGGGGCTAAGGATCCAGGAAAGAGGGGGTGTGGTGATGGGTGCACCGCTTGTTc-ACCCGGTGATCAGCACTTtTGGTTTGGACGCCCGC	GTGATGGGTGCACCGCTTGTTCa-CCCGGTGATCAGCACTTtTGGTTTGGACGCCCGCGCTTCTTGCTCTTCCTCATCCACTTTGTTTTATTCCAGGTAGTTCAACTTGCTAG
21	fvb7-1/2/3/4 #2	005-refFvb3
		1	1060	0.2719	1D,SNP	1D,SNP	A->G,A->G,T->G,A,C->T	A,C->T	GTGGGgACTAAACTACAgGTGATTATAACCAAgCTGGGGCTAAGGATCCAGGAAAGAGGGGGTGTGGTGATGGGTGCACCGCTTGTTc-ACCCGGTGATCAGCACTTtTGGTTTGGACGCCCGC	GTGATGGGTGCACCGCTTGTTCa-CCCGGTGATCAGCACTTtTGGTTTGGACGCCCGCGCTTCTTGCTCTTCCTCATCCACTTTGTTTTATTCCAGGTAGTTCAACTTGCTAG
		2	1035	0.2655	SNP	SNP	A->G,A->G,T->G,C->T	C->T	GTGGGgACTAAACTACAgGTGATTATAACCAAgCTGGGGCTAAGGATCCAGGAAAGAGGGGGTGTGGTGATGGGTGCACCGCTTGTTCAACCCGGTGATCAGCACTTtTGGTTTGGACGCCCG	GTGATGGGTGCACCGCTTGTTCAACCCGGTGATCAGCACTTtTGGTTTGGACGCCCGCGCTTCTTGCTCTTCCTCATCCACTTTGTTTTATTCCAGGTAGTTCAACTTGCTAG
		3	169	0.0434	SNP	WT	A->G,A->G,T->G	-	GTGGGgACTAAACTACAgGTGATTATAACCAAgCTGGGGCTAAGGATCCAGGAAAGAGGGGGTGTGGTGATGGGTGCACCGCTTGTTCAACCCGGTGATCAGCACTTCTGGTTTGGACGCCCG	GTGATGGGTGCACCGCTTGTTCAACCCGGTGATCAGCACTTCTGGTTTGGACGCCCGCGCTTCTTGCTCTTCCTCATCCACTTTGTTTTATTCCAGGTAGTTCAACTTGCTAG
		4	149	0.0382	SNP	SNP	A->G,A->G,T->G	C->T,T->C	GTGGGgACTAAACTACAgGTGATTATAACCAAgCTGGGGCTAAGGATCCAGGAAAGAGGGGGTGTGGTGATGGGTGCACCGCTTGTTCAACCCGGTGATCAGCACTTCTGGTTTGGACGCCCG	GTGATGGGTGCACCGCTTGTTCAACCCGGTGATCAGCACTTCTGGTTTGGACGCCCGCGCTTCTTGCTCTTCCTCATCCAtTTTGcTTTATTCCAGGTAGTTCAACTTGCTAG
		5	148	0.038	SNP	SNP	A->G,A->G,T->G,C->T	C->T,C->T,T->C	GTGGGgACTAAACTACAgGTGATTATAACCAAgCTGGGGCTAAGGATCCAGGAAAGAGGGGGTGTGGTGATGGGTGCACCGCTTGTTCAACCCGGTGATCAGCACTTtTGGTTTGGACGCCCG	GTGATGGGTGCACCGCTTGTTCAACCCGGTGATCAGCACTTtTGGTTTGGACGCCCGCGCTTCTTGCTCTTCCTCATCCAtTTTGcTTTATTCCAGGTAGTTCAACTTGCTAG
		6	137	0.0351	SNP	SNP	A->G,T->G	C->T,T->C	GTGGGgACTAAACTACAAGTGATTATAACCAAgCTGGGGCTAAGGATCCAGGAAAGAGGGGGTGTGGTGATGGGTGCACCGCTTGTTCAACCCGGTGATCAGCACTTCTGGTTTGGACGCCCG	GTGATGGGTGCACCGCTTGTTCAACCCGGTGATCAGCACTTCTGGTTTGGACGCCCGCGCTTCTTGCTCTTCCTCATCCAtTTTGcTTTATTCCAGGTAGTTCAACTTGCTAG
		7	108	0.0277	SNP	WT	A->G,T->G	-	GTGGGgACTAAACTACAAGTGATTATAACCAAgCTGGGGCTAAGGATCCAGGAAAGAGGGGGTGTGGTGATGGGTGCACCGCTTGTTCAACCCGGTGATCAGCACTTCTGGTTTGGACGCCCG	GTGATGGGTGCACCGCTTGTTCAACCCGGTGATCAGCACTTCTGGTTTGGACGCCCGCGCTTCTTGCTCTTCCTCATCCACTTTGTTTTATTCCAGGTAGTTCAACTTGCTAG
		8	92	0.0236	1D,SNP	1D,SNP	A->G,A->G,T->G,A,C->T	A,C->T,C->T,T->C	GTGGGgACTAAACTACAgGTGATTATAACCAAgCTGGGGCTAAGGATCCAGGAAAGAGGGGGTGTGGTGATGGGTGCACCGCTTGTTc-ACCCGGTGATCAGCACTTtTGGTTTGGACGCCCGC	GTGATGGGTGCACCGCTTGTTCa-CCCGGTGATCAGCACTTtTGGTTTGGACGCCCGCGCTTCTTGCTCTTCCTCATCCAtTTTGcTTTATTCCAGGTAGTTCAACTTGCTAG
		9	89	0.0228	1D,SNP	1D,SNP	A->G,T->G,A,C->T	A,C->T	GTGGGgACTAAACTACAAGTGATTATAACCAAgCTGGGGCTAAGGATCCAGGAAAGAGGGGGTGTGGTGATGGGTGCACCGCTTGTTc-ACCCGGTGATCAGCACTTtTGGTTTGGACGCCCGC	GTGATGGGTGCACCGCTTGTTCa-CCCGGTGATCAGCACTTtTGGTTTGGACGCCCGCGCTTCTTGCTCTTCCTCATCCACTTTGTTTTATTCCAGGTAGTTCAACTTGCTAG
		10	86	0.0221	1D,SNP	1D,SNP	A->G,A->G,T->G,A	A,T->C	GTGGGgACTAAACTACAgGTGATTATAACCAAgCTGGGGCTAAGGATCCAGGAAAGAGGGGGTGTGGTGATGGGTGCACCGCTTGTTc-ACCCGGTGATCAGCACTTCTGGTTTGGACGCCCGC	GTGATGGGTGCACCGCTTGTTCa-CCCGGTGATCAGCACTTCTGGTTTGGACGCCCGCGCTTCTTGCTCTTCCTCATCCACTTTGcTTTATTCCAGGTAGTTCAACTTGCTAG
		11	79	0.0203	SNP	SNP	A->G,T->G,C->T,A->T,G->C	T->C	GTGGGgACTAAACTACAAGTGATTATAACCAAgCTGGGGCTAAGGATtCAGGAtAcAGGGGGTGTGGTGATGGGTGCACCGCTTGTTCAACCCGGTGATCAGCACTTCTGGTTTGGACGCCCG	GTGATGGGTGCACCGCTTGTTCAACCCGGTGATCAGCACTTCTGGTTTGGACGCCCGCGCTTCTTGCTCTTCCTCATCCACTTTGcTTTATTCCAGGTAGTTCAACTTGCTAG
		12	73	0.0187	SNP	SNP	A->G,T->G,C->T	C->T	GTGGGgACTAAACTACAAGTGATTATAACCAAgCTGGGGCTAAGGATCCAGGAAAGAGGGGGTGTGGTGATGGGTGCACCGCTTGTTCAACCCGGTGATCAGCACTTtTGGTTTGGACGCCCG	GTGATGGGTGCACCGCTTGTTCAACCCGGTGATCAGCACTTtTGGTTTGGACGCCCGCGCTTCTTGCTCTTCCTCATCCACTTTGTTTTATTCCAGGTAGTTCAACTTGCTAG
		13	71	0.0182	1D,SNP	1D	A->G,A	A	GTGGGgACTAAACTACAAGTGATTATAACCAATCTGGGGCTAAGGATCCAGGAAAGAGGGGGTGTGGTGATGGGTGCACCGCTTGTTc-ACCCGGTGATCAGCACTTCTGGTTTGGACGCCCGC	GTGATGGGTGCACCGCTTGTTCa-CCCGGTGATCAGCACTTCTGGTTTGGACGCCCGCGCTTCTTGCTCTTCCTCATCCACTTTGTTTTATTCCAGGTAGTTCAACTTGCTAG
		14	71	0.0182	1D,SNP	1D,SNP	A->G,T->G,C->T,A->T,G->C,A	A,T->C	GTGGGgACTAAACTACAAGTGATTATAACCAAgCTGGGGCTAAGGATtCAGGAtAcAGGGGGTGTGGTGATGGGTGCACCGCTTGTTc-ACCCGGTGATCAGCACTTCTGGTTTGGACGCCCGC	GTGATGGGTGCACCGCTTGTTCa-CCCGGTGATCAGCACTTCTGGTTTGGACGCCCGCGCTTCTTGCTCTTCCTCATCCACTTTGcTTTATTCCAGGTAGTTCAACTTGCTAG
		15	67	0.0172	1D,SNP	1D	A->G,A->G,T->G,A	A	GTGGGgACTAAACTACAgGTGATTATAACCAAgCTGGGGCTAAGGATCCAGGAAAGAGGGGGTGTGGTGATGGGTGCACCGCTTGTTc-ACCCGGTGATCAGCACTTCTGGTTTGGACGCCCGC	GTGATGGGTGCACCGCTTGTTCa-CCCGGTGATCAGCACTTCTGGTTTGGACGCCCGCGCTTCTTGCTCTTCCTCATCCACTTTGTTTTATTCCAGGTAGTTCAACTTGCTAG
		16	59	0.0151	SNP	SNP	A->G,A->G,T->G,C->T,A->T,G->C,C->T	C->T	GTGGGgACTAAACTACAgGTGATTATAACCAAgCTGGGGCTAAGGATtCAGGAtAcAGGGGGTGTGGTGATGGGTGCACCGCTTGTTCAACCCGGTGATCAGCACTTtTGGTTTGGACGCCCG	GTGATGGGTGCACCGCTTGTTCAACCCGGTGATCAGCACTTtTGGTTTGGACGCCCGCGCTTCTTGCTCTTCCTCATCCACTTTGTTTTATTCCAGGTAGTTCAACTTGCTAG
		17	59	0.0151	1D,SNP	1D	A->G,A->G,A	A	GTGGGgACTAAACTACAgGTGATTATAACCAATCTGGGGCTAAGGATCCAGGAAAGAGGGGGTGTGGTGATGGGTGCACCGCTTGTTc-ACCCGGTGATCAGCACTTCTGGTTTGGACGCCCGC	GTGATGGGTGCACCGCTTGTTCa-CCCGGTGATCAGCACTTCTGGTTTGGACGCCCGCGCTTCTTGCTCTTCCTCATCCACTTTGTTTTATTCCAGGTAGTTCAACTTGCTAG
		18	57	0.0146	SNP	WT	A->G,A->G,T->G,C->T,A->T,G->C	-	GTGGGgACTAAACTACAgGTGATTATAACCAAgCTGGGGCTAAGGATtCAGGAtAcAGGGGGTGTGGTGATGGGTGCACCGCTTGTTCAACCCGGTGATCAGCACTTCTGGTTTGGACGCCCG	GTGATGGGTGCACCGCTTGTTCAACCCGGTGATCAGCACTTCTGGTTTGGACGCCCGCGCTTCTTGCTCTTCCTCATCCACTTTGTTTTATTCCAGGTAGTTCAACTTGCTAG
		19	52	0.0133	SNP	SNP	A->G,A->G,T->G	T->C	GTGGGgACTAAACTACAgGTGATTATAACCAAgCTGGGGCTAAGGATCCAGGAAAGAGGGGGTGTGGTGATGGGTGCACCGCTTGTTCAACCCGGTGATCAGCACTTCTGGTTTGGACGCCCG	GTGATGGGTGCACCGCTTGTTCAACCCGGTGATCAGCACTTCTGGTTTGGACGCCCGCGCTTCTTGCTCTTCCTCATCCACTTTGcTTTATTCCAGGTAGTTCAACTTGCTAG
		20	50	0.0128	1D,SNP	1D,SNP	A->G,A->G,T->G,A,C->T	A,C->T,T->C	GTGGGgACTAAACTACAgGTGATTATAACCAAgCTGGGGCTAAGGATCCAGGAAAGAGGGGGTGTGGTGATGGGTGCACCGCTTGTTc-ACCCGGTGATCAGCACTTtTGGTTTGGACGCCCGC	GTGATGGGTGCACCGCTTGTTCa-CCCGGTGATCAGCACTTtTGGTTTGGACGCCCGCGCTTCTTGCTCTTCCTCATCCACTTTGcTTTATTCCAGGTAGTTCAACTTGCTAG
		21	49	0.0126	SNP	SNP	A->G,A->G,T->G,C->T,A->T,G->C	T->C	GTGGGgACTAAACTACAgGTGATTATAACCAAgCTGGGGCTAAGGATtCAGGAtAcAGGGGGTGTGGTGATGGGTGCACCGCTTGTTCAACCCGGTGATCAGCACTTCTGGTTTGGACGCCCG	GTGATGGGTGCACCGCTTGTTCAACCCGGTGATCAGCACTTCTGGTTTGGACGCCCGCGCTTCTTGCTCTTCCTCATCCACTTTGcTTTATTCCAGGTAGTTCAACTTGCTAG
		22	47	0.0121	1D,SNP	1D	A->G,A->G,T->G,C->T,A->T,G->C,A	A	GTGGGgACTAAACTACAgGTGATTATAACCAAgCTGGGGCTAAGGATtCAGGAtAcAGGGGGTGTGGTGATGGGTGCACCGCTTGTTc-ACCCGGTGATCAGCACTTCTGGTTTGGACGCCCGC	GTGATGGGTGCACCGCTTGTTCa-CCCGGTGATCAGCACTTCTGGTTTGGACGCCCGCGCTTCTTGCTCTTCCTCATCCACTTTGTTTTATTCCAGGTAGTTCAACTTGCTAG
		23	46	0.0118	SNP	SNP	A->G,C->T	C->T	GTGGGgACTAAACTACAAGTGATTATAACCAATCTGGGGCTAAGGATCCAGGAAAGAGGGGGTGTGGTGATGGGTGCACCGCTTGTTCAACCCGGTGATCAGCACTTtTGGTTTGGACGCCCG	GTGATGGGTGCACCGCTTGTTCAACCCGGTGATCAGCACTTtTGGTTTGGACGCCCGCGCTTCTTGCTCTTCCTCATCCACTTTGTTTTATTCCAGGTAGTTCAACTTGCTAG
		24	45	0.0115	1D,SNP	1D,SNP	A->G,A->G,T->G,C->T,A->T,G->C,A	A,T->C	GTGGGgACTAAACTACAgGTGATTATAACCAAgCTGGGGCTAAGGATtCAGGAtAcAGGGGGTGTGGTGATGGGTGCACCGCTTGTTc-ACCCGGTGATCAGCACTTCTGGTTTGGACGCCCGC	GTGATGGGTGCACCGCTTGTTCa-CCCGGTGATCAGCACTTCTGGTTTGGACGCCCGCGCTTCTTGCTCTTCCTCATCCACTTTGcTTTATTCCAGGTAGTTCAACTTGCTAG
22	fvb7-1/2 #2	006-refFvb3
	fvb7-1/2 #3	1	2072	0.5447	SNP	SNP	A->G,A->G,T->G,C->T	C->T	GTGGGgACTAAACTACAgGTGATTATAACCAAgCTGGGGCTAAGGATCCAGGAAAGAGGGGGTGTGGTGATGGGTGCACCGCTTGTTCAACCCGGTGATCAGCACTTtTGGTTTGGACGCCCG	GTGATGGGTGCACCGCTTGTTCAACCCGGTGATCAGCACTTtTGGTTTGGACGCCCGCGCTTCTTGCTCTTCCTCATCCACTTTGTTTTATTCCAGGTAGTTCAACTTGCTAG
	fvb7-1 #2	2	249	0.0655	SNP	SNP	A->G,A->G,T->G,C->T	C->T,T->C	GTGGGgACTAAACTACAgGTGATTATAACCAAgCTGGGGCTAAGGATCCAGGAAAGAGGGGGTGTGGTGATGGGTGCACCGCTTGTTCAACCCGGTGATCAGCACTTtTGGTTTGGACGCCCG	GTGATGGGTGCACCGCTTGTTCAACCCGGTGATCAGCACTTtTGGTTTGGACGCCCGCGCTTCTTGCTCTTCCTCATCCACTTTGcTTTATTCCAGGTAGTTCAACTTGCTAG
		3	178	0.0468	SNP	WT	A->G,A->G,T->G	-	GTGGGgACTAAACTACAgGTGATTATAACCAAgCTGGGGCTAAGGATCCAGGAAAGAGGGGGTGTGGTGATGGGTGCACCGCTTGTTCAACCCGGTGATCAGCACTTCTGGTTTGGACGCCCG	GTGATGGGTGCACCGCTTGTTCAACCCGGTGATCAGCACTTCTGGTTTGGACGCCCGCGCTTCTTGCTCTTCCTCATCCACTTTGTTTTATTCCAGGTAGTTCAACTTGCTAG
		4	164	0.0431	SNP	SNP	A->G,A->G,T->G	C->T,T->C	GTGGGgACTAAACTACAgGTGATTATAACCAAgCTGGGGCTAAGGATCCAGGAAAGAGGGGGTGTGGTGATGGGTGCACCGCTTGTTCAACCCGGTGATCAGCACTTCTGGTTTGGACGCCCG	GTGATGGGTGCACCGCTTGTTCAACCCGGTGATCAGCACTTCTGGTTTGGACGCCCGCGCTTCTTGCTCTTCCTCATCCAtTTTGcTTTATTCCAGGTAGTTCAACTTGCTAG
		5	152	0.04	SNP	SNP	A->G,T->G,C->T	C->T	GTGGGgACTAAACTACAAGTGATTATAACCAAgCTGGGGCTAAGGATCCAGGAAAGAGGGGGTGTGGTGATGGGTGCACCGCTTGTTCAACCCGGTGATCAGCACTTtTGGTTTGGACGCCCG	GTGATGGGTGCACCGCTTGTTCAACCCGGTGATCAGCACTTtTGGTTTGGACGCCCGCGCTTCTTGCTCTTCCTCATCCACTTTGTTTTATTCCAGGTAGTTCAACTTGCTAG
		6	105	0.0276	1D,SNP	SNP	A,A->G,T->G,C->T	C->T	GTGGGaCTAAACTACAgGTGATTATAACCAAgCTGGGGCTAAGGATCCAGGAAAGAGGGGGTGTGGTGATGGGTGCACCGCTTGTTCAACCCGGTGATCAGCACTTtTGGTTTGGACGCCCGC	GTGATGGGTGCACCGCTTGTTCAACCCGGTGATCAGCACTTtTGGTTTGGACGCCCGCGCTTCTTGCTCTTCCTCATCCACTTTGTTTTATTCCAGGTAGTTCAACTTGCTAG
		7	91	0.0239	SNP	SNP	A->G,T->G	C->T,T->C	GTGGGgACTAAACTACAAGTGATTATAACCAAgCTGGGGCTAAGGATCCAGGAAAGAGGGGGTGTGGTGATGGGTGCACCGCTTGTTCAACCCGGTGATCAGCACTTCTGGTTTGGACGCCCG	GTGATGGGTGCACCGCTTGTTCAACCCGGTGATCAGCACTTCTGGTTTGGACGCCCGCGCTTCTTGCTCTTCCTCATCCAtTTTGcTTTATTCCAGGTAGTTCAACTTGCTAG
		8	87	0.0229	SNP	SNP	A->G,A->G,C->T	C->T	GTGGGgACTAAACTACAgGTGATTATAACCAATCTGGGGCTAAGGATCCAGGAAAGAGGGGGTGTGGTGATGGGTGCACCGCTTGTTCAACCCGGTGATCAGCACTTtTGGTTTGGACGCCCG	GTGATGGGTGCACCGCTTGTTCAACCCGGTGATCAGCACTTtTGGTTTGGACGCCCGCGCTTCTTGCTCTTCCTCATCCACTTTGTTTTATTCCAGGTAGTTCAACTTGCTAG
		9	80	0.021	4D,SNP	4D,SNP	A->G,A->G,T->G,C->T,A->T,G->C,TCAA	TCAA,T->C	GTGGGgACTAAACTACAgGTGATTATAACCAAgCTGGGGCTAAGGATtCAGGAtAcAGGGGGTGTGGTGATGGGTGCACCGCTTGt----CCCGGTGATCAGCACTTCTGGTTTGGACGCCCGCGCT	GTGATGGGTGCACCGCTTGt----CCCGGTGATCAGCACTTCTGGTTTGGACGCCCGCGCTTCTTGCTCTTCCTCATCCACTTTGcTTTATTCCAGGTAGTTCAACTTGCTAG
		10	76	0.02	SNP	WT	A->G	-	GTGGGgACTAAACTACAAGTGATTATAACCAATCTGGGGCTAAGGATCCAGGAAAGAGGGGGTGTGGTGATGGGTGCACCGCTTGTTCAACCCGGTGATCAGCACTTCTGGTTTGGACGCCCG	GTGATGGGTGCACCGCTTGTTCAACCCGGTGATCAGCACTTCTGGTTTGGACGCCCGCGCTTCTTGCTCTTCCTCATCCACTTTGTTTTATTCCAGGTAGTTCAACTTGCTAG
		11	67	0.0176	3D,SNP	3D,SNP	A->G,T->G,C->T,A->T,G->C,CAA	AAC,T->C	GTGGGgACTAAACTACAAGTGATTATAACCAAgCTGGGGCTAAGGATtCAGGAtAcAGGGGGTGTGGTGATGGGTGCACCGCTTGTt---CCCGGTGATCAGCACTTCTGGTTTGGACGCCCGCGC	GTGATGGGTGCACCGCTTGTTc---CCGGTGATCAGCACTTCTGGTTTGGACGCCCGCGCTTCTTGCTCTTCCTCATCCACTTTGcTTTATTCCAGGTAGTTCAACTTGCTAG
		12	66	0.0174	4D,SNP	4D,SNP	A->G,T->G,C->T,A->T,G->C,TCAA	TCAA,T->C	GTGGGgACTAAACTACAAGTGATTATAACCAAgCTGGGGCTAAGGATtCAGGAtAcAGGGGGTGTGGTGATGGGTGCACCGCTTGt----CCCGGTGATCAGCACTTCTGGTTTGGACGCCCGCGCT	GTGATGGGTGCACCGCTTGt----CCCGGTGATCAGCACTTCTGGTTTGGACGCCCGCGCTTCTTGCTCTTCCTCATCCACTTTGcTTTATTCCAGGTAGTTCAACTTGCTAG
		13	62	0.0163	SNP	SNP	A->G,T->G	T->C	GTGGGgACTAAACTACAAGTGATTATAACCAAgCTGGGGCTAAGGATCCAGGAAAGAGGGGGTGTGGTGATGGGTGCACCGCTTGTTCAACCCGGTGATCAGCACTTCTGGTTTGGACGCCCG	GTGATGGGTGCACCGCTTGTTCAACCCGGTGATCAGCACTTCTGGTTTGGACGCCCGCGCTTCTTGCTCTTCCTCATCCACTTTGcTTTATTCCAGGTAGTTCAACTTGCTAG
		14	57	0.015	4D,SNP	4D	A->G,A->G,T->G,C->T,A->T,G->C,TCAA	TCAA	GTGGGgACTAAACTACAgGTGATTATAACCAAgCTGGGGCTAAGGATtCAGGAtAcAGGGGGTGTGGTGATGGGTGCACCGCTTGt----CCCGGTGATCAGCACTTCTGGTTTGGACGCCCGCGCT	GTGATGGGTGCACCGCTTGt----CCCGGTGATCAGCACTTCTGGTTTGGACGCCCGCGCTTCTTGCTCTTCCTCATCCACTTTGTTTTATTCCAGGTAGTTCAACTTGCTAG
		15	51	0.0134	SNP	WT	A->G,T->G	-	GTGGGgACTAAACTACAAGTGATTATAACCAAgCTGGGGCTAAGGATCCAGGAAAGAGGGGGTGTGGTGATGGGTGCACCGCTTGTTCAACCCGGTGATCAGCACTTCTGGTTTGGACGCCCG	GTGATGGGTGCACCGCTTGTTCAACCCGGTGATCAGCACTTCTGGTTTGGACGCCCGCGCTTCTTGCTCTTCCTCATCCACTTTGTTTTATTCCAGGTAGTTCAACTTGCTAG
		16	51	0.0134	SNP	SNP	A->G,A->G,T->G,C->T,A->T,G->C,C->T	C->T	GTGGGgACTAAACTACAgGTGATTATAACCAAgCTGGGGCTAAGGATtCAGGAtAcAGGGGGTGTGGTGATGGGTGCACCGCTTGTTCAACCCGGTGATCAGCACTTtTGGTTTGGACGCCCG	GTGATGGGTGCACCGCTTGTTCAACCCGGTGATCAGCACTTtTGGTTTGGACGCCCGCGCTTCTTGCTCTTCCTCATCCACTTTGTTTTATTCCAGGTAGTTCAACTTGCTAG
		17	51	0.0134	3D,SNP	3D,SNP	A->G,A->G,T->G,C->T,A->T,G->C,CAA	AAC,T->C	GTGGGgACTAAACTACAgGTGATTATAACCAAgCTGGGGCTAAGGATtCAGGAtAcAGGGGGTGTGGTGATGGGTGCACCGCTTGTt---CCCGGTGATCAGCACTTCTGGTTTGGACGCCCGCGC	GTGATGGGTGCACCGCTTGTTc---CCGGTGATCAGCACTTCTGGTTTGGACGCCCGCGCTTCTTGCTCTTCCTCATCCACTTTGcTTTATTCCAGGTAGTTCAACTTGCTAG
		18	50	0.0131	SNP	WT	A->G,A->G	-	GTGGGgACTAAACTACAgGTGATTATAACCAATCTGGGGCTAAGGATCCAGGAAAGAGGGGGTGTGGTGATGGGTGCACCGCTTGTTCAACCCGGTGATCAGCACTTCTGGTTTGGACGCCCG	GTGATGGGTGCACCGCTTGTTCAACCCGGTGATCAGCACTTCTGGTTTGGACGCCCGCGCTTCTTGCTCTTCCTCATCCACTTTGTTTTATTCCAGGTAGTTCAACTTGCTAG
		19	48	0.0126	3D,SNP	3D,SNP	A->G,A->G,T->G,A->T,G->C,CAA	AAC,T->C	GTGGGgACTAAACTACAgGTGATTATAACCAAgCTGGGGCTAAGGATCCAGGAtAcAGGGGGTGTGGTGATGGGTGCACCGCTTGTt---CCCGGTGATCAGCACTTCTGGTTTGGACGCCCGCGC	GTGATGGGTGCACCGCTTGTTc---CCGGTGATCAGCACTTCTGGTTTGGACGCCCGCGCTTCTTGCTCTTCCTCATCCACTTTGcTTTATTCCAGGTAGTTCAACTTGCTAG
		20	47	0.0124	1D,SNP	SNP	A->G,A,A->G,T->G,C->T	C->T	GTGGGgACTAaCTACAgGTGATTATAACCAAgCTGGGGCTAAGGATCCAGGAAAGAGGGGGTGTGGTGATGGGTGCACCGCTTGTTCAACCCGGTGATCAGCACTTtTGGTTTGGACGCCCGC	GTGATGGGTGCACCGCTTGTTCAACCCGGTGATCAGCACTTtTGGTTTGGACGCCCGCGCTTCTTGCTCTTCCTCATCCACTTTGTTTTATTCCAGGTAGTTCAACTTGCTAG
23	fvb7-1/2 #3	007-refFvb3
		1	1732	0.457	SNP	SNP	A->G,A->G,T->G,C->T	C->T	GTGGGgACTAAACTACAgGTGATTATAACCAAgCTGGGGCTAAGGATCCAGGAAAGAGGGGGTGTGGTGATGGGTGCACCGCTTGTTCAACCCGGTGATCAGCACTTtTGGTTTGGACGCCCG	GTGATGGGTGCACCGCTTGTTCAACCCGGTGATCAGCACTTtTGGTTTGGACGCCCGCGCTTCTTGCTCTTCCTCATCCACTTTGTTTTATTCCAGGTAGTTCAACTTGCTAG
		2	253	0.0668	5D,SNP	5D,SNP	A->G,A->G,T->G,GTTCA,C->T	GTTCA,C->T	GTGGGgACTAAACTACAgGTGATTATAACCAAgCTGGGGCTAAGGATCCAGGAAAGAGGGGGTGTGGTGATGGGTGCACCGCTt-----ACCCGGTGATCAGCACTTtTGGTTTGGACGCCCGCGCTT	GTGATGGGTGCACCGCTt-----ACCCGGTGATCAGCACTTtTGGTTTGGACGCCCGCGCTTCTTGCTCTTCCTCATCCACTTTGTTTTATTCCAGGTAGTTCAACTTGCTAG
		3	242	0.0639	1D,SNP	1D,SNP	A->G,A->G,T->G,A,C->T	A,C->T	GTGGGgACTAAACTACAgGTGATTATAACCAAgCTGGGGCTAAGGATCCAGGAAAGAGGGGGTGTGGTGATGGGTGCACCGCTTGTTc-ACCCGGTGATCAGCACTTtTGGTTTGGACGCCCGC	GATGGGTGCACCGCTTGTTCa---CCCGGTGATCAGCACTTtTGGTTTGGACGCCCGCGCTTCTTGCTCTTCCTCATCCACTTTGTTTTATTCCAGGTAGTTCAACTTGCTAG
		4	214	0.0565	4D,SNP	4D,SNP	A->G,A->G,T->G,TCAA,C->T	TCAA,C->T	GTGGGgACTAAACTACAgGTGATTATAACCAAgCTGGGGCTAAGGATCCAGGAAAGAGGGGGTGTGGTGATGGGTGCACCGCTTGt----CCCGGTGATCAGCACTTtTGGTTTGGACGCCCGCGCT	GTGATGGGTGCACCGCTTGt----CCCGGTGATCAGCACTTtTGGTTTGGACGCCCGCGCTTCTTGCTCTTCCTCATCCACTTTGTTTTATTCCAGGTAGTTCAACTTGCTAG
		5	166	0.0438	4D,SNP	4D,SNP	A->G,A->G,T->G,CAAC,C->T	AACC,C->T	GTGGGgACTAAACTACAgGTGATTATAACCAAgCTGGGGCTAAGGATCCAGGAAAGAGGGGGTGTGGTGATGGGTGCACCGCTTGTt---CCGGTGATCAGCACTTtTGGTTTGGACGCCCGCGCT	GTGATGGGTGCACCGCTTGTTc----CGGTGATCAGCACTTtTGGTTTGGACGCCCGCGCTTCTTGCTCTTCCTCATCCACTTTGTTTTATTCCAGGTAGTTCAACTTGCTAG
		6	155	0.0409	2D,SNP	2D,SNP	A->G,A->G,T->G,TC,C->T	TC,C->T	GTGGGgACTAAACTACAgGTGATTATAACCAAgCTGGGGCTAAGGATCCAGGAAAGAGGGGGTGTGGTGATGGGTGCACCGCTTGt--AACCCGGTGATCAGCACTTtTGGTTTGGACGCCCGCG	GTGATGGGTGCACCGCTTGt--AACCCGGTGATCAGCACTTtTGGTTTGGACGCCCGCGCTTCTTGCTCTTCCTCATCCACTTTGTTTTATTCCAGGTAGTTCAACTTGCTAG
		7	123	0.0325	SNP	WT	A->G,A->G,T->G	-	GTGGGgACTAAACTACAgGTGATTATAACCAAgCTGGGGCTAAGGATCCAGGAAAGAGGGGGTGTGGTGATGGGTGCACCGCTTGTTCAACCCGGTGATCAGCACTTCTGGTTTGGACGCCCG	GTGATGGGTGCACCGCTTGTTCAACCCGGTGATCAGCACTTCTGGTTTGGACGCCCGCGCTTCTTGCTCTTCCTCATCCACTTTGTTTTATTCCAGGTAGTTCAACTTGCTAG
		8	114	0.0301	SNP	SNP	A->G,A->G,T->G	C->T,T->C	GTGGGgACTAAACTACAgGTGATTATAACCAAgCTGGGGCTAAGGATCCAGGAAAGAGGGGGTGTGGTGATGGGTGCACCGCTTGTTCAACCCGGTGATCAGCACTTCTGGTTTGGACGCCCG	GTGATGGGTGCACCGCTTGTTCAACCCGGTGATCAGCACTTCTGGTTTGGACGCCCGCGCTTCTTGCTCTTCCTCATCCAtTTTGcTTTATTCCAGGTAGTTCAACTTGCTAG
		9	95	0.0251	SNP	SNP	A->G,T->G,C->T	C->T	GTGGGgACTAAACTACAAGTGATTATAACCAAgCTGGGGCTAAGGATCCAGGAAAGAGGGGGTGTGGTGATGGGTGCACCGCTTGTTCAACCCGGTGATCAGCACTTtTGGTTTGGACGCCCG	GTGATGGGTGCACCGCTTGTTCAACCCGGTGATCAGCACTTtTGGTTTGGACGCCCGCGCTTCTTGCTCTTCCTCATCCACTTTGTTTTATTCCAGGTAGTTCAACTTGCTAG
		10	88	0.0232	1D,SNP	1D	A->G,A->G,T->G,A	A	GTGGGgACTAAACTACAgGTGATTATAACCAAgCTGGGGCTAAGGATCCAGGAAAGAGGGGGTGTGGTGATGGGTGCACCGCTTGTTc-ACCCGGTGATCAGCACTTCTGGTTTGGACGCCCGC	GTGATGGGTGCACCGCTTGTTCa-CCCGGTGATCAGCACTTCTGGTTTGGACGCCCGCGCTTCTTGCTCTTCCTCATCCACTTTGTTTTATTCCAGGTAGTTCAACTTGCTAG
		11	88	0.0232	1D,SNP	SNP	A,A->G,T->G,C->T	C->T	GGGaCTAAACTACAgGTGATTATAACCAAgCTGGGGCTAAGGATCCAGGAAAGAGGGGGTGTGGTGATGGGTGCACCGCTTGTTCAACCCGGTGATCAGCACTTtTGGTTTGGACGCCCGC	GTGATGGGTGCACCGCTTGTTCAACCCGGTGATCAGCACTTtTGGTTTGGACGCCCGCGCTTCTTGCTCTTCCTCATCCACTTTGTTTTATTCCAGGTAGTTCAACTTGCTAG
		12	72	0.019	SNP	SNP	A->G,T->G,C->T,A->T,G->C	T->C	GTGGGgACTAAACTACAAGTGATTATAACCAAgCTGGGGCTAAGGATtCAGGAtAcAGGGGGTGTGGTGATGGGTGCACCGCTTGTTCAACCCGGTGATCAGCACTTCTGGTTTGGACGCCCG	GTGATGGGTGCACCGCTTGTTCAACCCGGTGATCAGCACTTCTGGTTTGGACGCCCGCGCTTCTTGCTCTTCCTCATCCACTTTGcTTTATTCCAGGTAGTTCAACTTGCTAG
		13	69	0.0182	SNP	SNP	A->G,A->G,T->G	T->C	GTGGGgACTAAACTACAgGTGATTATAACCAAgCTGGGGCTAAGGATCCAGGAAAGAGGGGGTGTGGTGATGGGTGCACCGCTTGTTCAACCCGGTGATCAGCACTTCTGGTTTGGACGCCCG	GTGATGGGTGCACCGCTTGTTCAACCCGGTGATCAGCACTTCTGGTTTGGACGCCCGCGCTTCTTGCTCTTCCTCATCCACTTTGcTTTATTCCAGGTAGTTCAACTTGCTAG
		14	58	0.0153	SNP	SNP	A->G,A->G,T->G,C->T,A->T,G->C	T->C	GTGGGgACTAAACTACAgGTGATTATAACCAAgCTGGGGCTAAGGATtCAGGAtAcAGGGGGTGTGGTGATGGGTGCACCGCTTGTTCAACCCGGTGATCAGCACTTCTGGTTTGGACGCCCG	GTGATGGGTGCACCGCTTGTTCAACCCGGTGATCAGCACTTCTGGTTTGGACGCCCGCGCTTCTTGCTCTTCCTCATCCACTTTGcTTTATTCCAGGTAGTTCAACTTGCTAG
		15	58	0.0153	1D,SNP	1D,10I,3I	A->G,A->G,T->G,A,C->T	A,TTGGTTAGCA,TTT	GTGGGgACTAAACTACAgGTGATTATAACCAAgCTGGGGCTAAGGATCCAGGAAAGAGGGGGTGTGGTGATGGGTGCACCGCTTGTTc-ACCCGGTGATCAGCACTTtTGGTT	CCGCTTGTTCaCCCGGTGATCAGCACTtTTGGTTAGCACtTTTGGTTTGGACGCCCGCGCTTCTTGCTCTTCCTCATCCACTTTGTTTTATTCCAGGTAGTTCAACTTGCTAG
		16	57	0.015	SNP	WT	A->G,T->G	-	GTGGGgACTAAACTACAAGTGATTATAACCAAgCTGGGGCTAAGGATCCAGGAAAGAGGGGGTGTGGTGATGGGTGCACCGCTTGTTCAACCCGGTGATCAGCACTTCTGGTTTGGACGCCCG	GTGATGGGTGCACCGCTTGTTCAACCCGGTGATCAGCACTTCTGGTTTGGACGCCCGCGCTTCTTGCTCTTCCTCATCCACTTTGTTTTATTCCAGGTAGTTCAACTTGCTAG
		17	52	0.0137	SNP	SNP	A->G,A->G,T->G,C->A,C->T	C->A,C->T	GTGGGgACTAAACTACAgGTGATTATAACCAAgCTGGGGCTAAGGATCCAGGAAAGAGGGGGTGTGGTGATGGGTGCACCGCTTGTTCAACCaGGTGATCAGCACTTtTGGTTTGGACGCCCG	GTGATGGGTGCACCGCTTGTTCAACCaGGTGATCAGCACTTtTGGTTTGGACGCCCGCGCTTCTTGCTCTTCCTCATCCACTTTGTTTTATTCCAGGTAGTTCAACTTGCTAG
		18	52	0.0137	2D,SNP	2D,SNP	A->G,A->G,T->G,C->T,A->T,G->C,CA	CA,T->C	GTGGGgACTAAACTACAgGTGATTATAACCAAgCTGGGGCTAAGGATtCAGGAtAcAGGGGGTGTGGTGATGGGTGCACCGCTTGTt--ACCCGGTGATCAGCACTTCTGGTTTGGACGCCCGCG	GTGATGGGTGCACCGCTTGTt--ACCCGGTGATCAGCACTTCTGGTTTGGACGCCCGCGCTTCTTGCTCTTCCTCATCCACTTTGcTTTATTCCAGGTAGTTCAACTTGCTAG
		19	51	0.0135	SNP	WT	A->G,A->G,T->G,C->T,A->T,G->C	-	GTGGGgACTAAACTACAgGTGATTATAACCAAgCTGGGGCTAAGGATtCAGGAtAcAGGGGGTGTGGTGATGGGTGCACCGCTTGTTCAACCCGGTGATCAGCACTTCTGGTTTGGACGCCCG	GTGATGGGTGCACCGCTTGTTCAACCCGGTGATCAGCACTTCTGGTTTGGACGCCCGCGCTTCTTGCTCTTCCTCATCCACTTTGTTTTATTCCAGGTAGTTCAACTTGCTAG
		20	51	0.0135	SNP	SNP	A->G,A->G,T->G,C->T,A->T,G->C,C->T	C->T	GTGGGgACTAAACTACAgGTGATTATAACCAAgCTGGGGCTAAGGATtCAGGAtAcAGGGGGTGTGGTGATGGGTGCACCGCTTGTTCAACCCGGTGATCAGCACTTtTGGTTTGGACGCCCG	GTGATGGGTGCACCGCTTGTTCAACCCGGTGATCAGCACTTtTGGTTTGGACGCCCGCGCTTCTTGCTCTTCCTCATCCACTTTGTTTTATTCCAGGTAGTTCAACTTGCTAG
24	fvb7-1 #2	008-refFvb3
		1	1921	0.497	SNP	SNP	A->G,A->G,T->G,C->T	C->T	GTGGGgACTAAACTACAgGTGATTATAACCAAgCTGGGGCTAAGGATCCAGGAAAGAGGGGGTGTGGTGATGGGTGCACCGCTTGTTCAACCCGGTGATCAGCACTTtTGGTTTGGACGCCCG	GTGATGGGTGCACCGCTTGTTCAACCCGGTGATCAGCACTTtTGGTTTGGACGCCCGCGCTTCTTGCTCTTCCTCATCCACTTTGTTTTATTCCAGGTAGTTCAACTTGCTAG
		2	517	0.1338	1D,SNP	1D,SNP	A->G,A->G,T->G,A,C->T	A,C->T	GTGGGgACTAAACTACAgGTGATTATAACCAAgCTGGGGCTAAGGATCCAGGAAAGAGGGGGTGTGGTGATGGGTGCACCGCTTGTTc-ACCCGGTGATCAGCACTTtTGGTTTGGACGCCCGC	GTGATGGGTGCACCGCTTGTTCa-CCCGGTGATCAGCACTTtTGGTTTGGACGCCCGCGCTTCTTGCTCTTCCTCATCCACTTTGTTTTATTCCAGGTAGTTCAACTTGCTAG
		3	125	0.0323	2D,SNP	2D,SNP	A->G,A->G,T->G,AA,C->T	AA,C->T	GTGGGgACTAAACTACAgGTGATTATAACCAAgCTGGGGCTAAGGATCCAGGAAAGAGGGGGTGTGGTGATGGGTGCACCGCTTGTTc-CCCGGTGATCAGCACTTtTGGTTTGGACGCCCGCG	GTGATGGGTGCACCGCTTGTTc--CCCGGTGATCAGCACTTtTGGTTTGGACGCCCGCGCTTCTTGCTCTTCCTCATCCACTTTGTTTTATTCCAGGTAGTTCAACTTGCTAG
		4	106	0.0274	9D,SNP	9D,SNP	A->G,A->G,T->G,GTTCAACCC,C->T	TTCAACCCG,C->T	GTGGGgACTAAACTACAgGTGATTATAACCAAgCTGGGGCTAAGGATCCAGGAAAGAGGGGGTGTGGTGATGGGTGCACCGCTt---------GGTGATCAGCACTTtTGGTTTGGACGCCCGCGCTTCTTG	GTGATGGGTGCACCGCTTg---------GTGATCAGCACTTtTGGTTTGGACGCCCGCGCTTCTTGCTCTTCCTCATCCACTTTGTTTTATTCCAGGTAGTTCAACTTGCTAG
		5	105	0.0272	3D,SNP	3D,SNP	A->G,A->G,T->G,CAA,C->T	AAC,C->T	GTGGGgACTAAACTACAgGTGATTATAACCAAgCTGGGGCTAAGGATCCAGGAAAGAGGGGGTGTGGTGATGGGTGCACCGCTTGTt---CCCGGTGATCAGCACTTtTGGTTTGGACGCCCGCGC	GTGATGGGTGCACCGCTTGTTc--CCGGTGATCAGCACTTtTGGTTTGGACGCCCGCGCTTCTTGCTCTTCCTCATCCACTTTGTTTTATTCCAGGTAGTTCAACTTGCTAG
		6	103	0.0266	4D,SNP	4D,SNP	A->G,A->G,T->G,TTCA,C->T	TTCA,C->T	GTGGGgACTAAACTACAgGTGATTATAACCAAgCTGGGGCTAAGGATCCAGGAAAGAGGGGGTGTGGTGATGGGTGCACCGCTTg----ACCCGGTGATCAGCACTTtTGGTTTGGACGCCCGCGCT	GTGATGGGTGCACCGCTTg----ACCCGGTGATCAGCACTTtTGGTTTGGACGCCCGCGCTTCTTGCTCTTCCTCATCCACTTTGTTTTATTCCAGGTAGTTCAACTTGCTAG
		7	99	0.0256	SNP	WT	A->G,A->G,T->G	-	GTGGGgACTAAACTACAgGTGATTATAACCAAgCTGGGGCTAAGGATCCAGGAAAGAGGGGGTGTGGTGATGGGTGCACCGCTTGTTCAACCCGGTGATCAGCACTTCTGGTTTGGACGCCCG	GTGATGGGTGCACCGCTTGTTCAACCCGGTGATCAGCACTTCTGGTTTGGACGCCCGCGCTTCTTGCTCTTCCTCATCCACTTTGTTTTATTCCAGGTAGTTCAACTTGCTAG
		8	98	0.0254	SNP	SNP	A->G,A->G,T->G,C->T	C->T,T->C	GTGGGgACTAAACTACAgGTGATTATAACCAAgCTGGGGCTAAGGATCCAGGAAAGAGGGGGTGTGGTGATGGGTGCACCGCTTGTTCAACCCGGTGATCAGCACTTtTGGTTTGGACGCCCG	GTGATGGGTGCACCGCTTGTTCAACCCGGTGATCAGCACTTtTGGTTTGGACGCCCGCGCTTCTTGCTCTTCCTCATCCACTTTGcTTTATTCCAGGTAGTTCAACTTGCTAG
		9	87	0.0225	1I,SNP	1I,SNP	A->G,A->G,T->G,A,C->T	A,C->T	GTGGGgACTAAACTACAgGTGATTATAACCAAgCTGGGGCTAAGGATCCAGGAAAGAGGGGGTGTGGTGATGGGTGCACCGCTTGTTcAAACCCGGTGATCAGCACTTtTGGTTTGGACGCCC	TGATGGGTGCACCGCTTGTTCAaACCCGGTGATCAGCACTTtTGGTTTGGACGCCCGCGCTTCTTGCTCTTCCTCATCCACTTTGTTTTATTCCAGGTAGTTCAACTTGCTAG
		10	85	0.022	9D,SNP	9D,SNP	A->G,A->G,T->G,CTTGTTCAA,C->T	TTGTTCAAC,C->T	GTGGGgACTAAACTACAgGTGATTATAACCAAgCTGGGGCTAAGGATCCAGGAAAGAGGGGGTGTGGTGATGGGTGCACCgCCCGGTGATCAGCACTTtTGGTTTGGACGCCCGCGCTTCTTG	GTGATGGGTGCACCGc---------CCGGTGATCAGCACTTtTGGTTTGGACGCCCGCGCTTCTTGCTCTTCCTCATCCACTTTGTTTTATTCCAGGTAGTTCAACTTGCTAG
		11	81	0.021	5D,SNP	5D,SNP	A->G,A->G,T->G,TCAAC,C->T	TCAAC,C->T	GTGGGgACTAAACTACAgGTGATTATAACCAAgCTGGGGCTAAGGATCCAGGAAAGAGGGGGTGTGGTGATGGGTGCACCGCTTGt-----CCGGTGATCAGCACTTtTGGTTTGGACGCCCGCGCTT	GTGATGGGTGCACCGCTTGt-----CCGGTGATCAGCACTTtTGGTTTGGACGCCCGCGCTTCTTGCTCTTCCTCATCCACTTTGTTTTATTCCAGGTAGTTCAACTTGCTAG
		12	76	0.0197	SNP	SNP	A->G,C->T	C->T	GTGGGgACTAAACTACAAGTGATTATAACCAATCTGGGGCTAAGGATCCAGGAAAGAGGGGGTGTGGTGATGGGTGCACCGCTTGTTCAACCCGGTGATCAGCACTTtTGGTTTGGACGCCCG	GTGATGGGTGCACCGCTTGTTCAACCCGGTGATCAGCACTTtTGGTTTGGACGCCCGCGCTTCTTGCTCTTCCTCATCCACTTTGTTTTATTCCAGGTAGTTCAACTTGCTAG
		13	71	0.0184	13D,SNP	13D,SNP	A->G,A->G,T->G,CCGCTTGTTCAAC,C->T	CTTGTTCAACCCG,C->T	GTGGGgACTAAACTACAgGTGATTATAACCAAgCTGGGGCTAAGGATCCAGGAAAGAGGGGGTGTGGTGATGGGTGCaCCGGTGATCAGCACTTtTGGTTTGGACGCCCGCGCTTCTTGCTCT	GTGATGGGTGCACCg-------------GTGATCAGCACTTtTGGTTTGGACGCCCGCGCTTCTTGCTCTTCCTCATCCACTTTGTTTTATTCCAGGTAGTTCAACTTGCTAG
		14	67	0.0173	7D,SNP	7D,SNP	A->G,A->G,T->G,AACCCGG,C->T	AACCCGG,C->T	GTGGGgACTAAACTACAgGTGATTATAACCAAgCTGGGGCTAAGGATCCAGGAAAGAGGGGGTGTGGTGATGGGTGCACCGCTTGTTc-------TGATCAGCACTTtTGGTTTGGACGCCCGCGCTTCT	GTGATGGGTGCACCGCTTGTTc-------TGATCAGCACTTtTGGTTTGGACGCCCGCGCTTCTTGCTCTTCCTCATCCACTTTGTTTTATTCCAGGTAGTTCAACTTGCTAG
		15	52	0.0135	SNP	SNP	A->G,T->G	C->T,T->C	GTGGGgACTAAACTACAAGTGATTATAACCAAgCTGGGGCTAAGGATCCAGGAAAGAGGGGGTGTGGTGATGGGTGCACCGCTTGTTCAACCCGGTGATCAGCACTTCTGGTTTGGACGCCCG	GTGATGGGTGCACCGCTTGTTCAACCCGGTGATCAGCACTTCTGGTTTGGACGCCCGCGCTTCTTGCTCTTCCTCATCCAtTTTGcTTTATTCCAGGTAGTTCAACTTGCTAG
		16	50	0.0129	SNP	SNP	A->G,A->G,T->G	C->T,T->C	GTGGGgACTAAACTACAgGTGATTATAACCAAgCTGGGGCTAAGGATCCAGGAAAGAGGGGGTGTGGTGATGGGTGCACCGCTTGTTCAACCCGGTGATCAGCACTTCTGGTTTGGACGCCCG	GTGATGGGTGCACCGCTTGTTCAACCCGGTGATCAGCACTTCTGGTTTGGACGCCCGCGCTTCTTGCTCTTCCTCATCCAtTTTGcTTTATTCCAGGTAGTTCAACTTGCTAG
		17	49	0.0127	SNP	SNP	A->G,A->G,T->G,C->T,A->T,G->C	T->C	GTGGGgACTAAACTACAgGTGATTATAACCAAgCTGGGGCTAAGGATtCAGGAtAcAGGGGGTGTGGTGATGGGTGCACCGCTTGTTCAACCCGGTGATCAGCACTTCTGGTTTGGACGCCCG	GTGATGGGTGCACCGCTTGTTCAACCCGGTGATCAGCACTTCTGGTTTGGACGCCCGCGCTTCTTGCTCTTCCTCATCCACTTTGcTTTATTCCAGGTAGTTCAACTTGCTAG
		18	47	0.0122	1D,SNP	1D,SNP	A->G,A->G,T->G,A,C->T	A,C->T,T->C	GTGGGgACTAAACTACAgGTGATTATAACCAAgCTGGGGCTAAGGATCCAGGAAAGAGGGGGTGTGGTGATGGGTGCACCGCTTGTTc-ACCCGGTGATCAGCACTTtTGGTTTGGACGCCCGC	GTGATGGGTGCACCGCTTGTTCa-CCCGGTGATCAGCACTTtTGGTTTGGACGCCCGCGCTTCTTGCTCTTCCTCATCCACTTTGcTTTATTCCAGGTAGTTCAACTTGCTAG
		19	44	0.0114	SNP	SNP	A->G,T->G,C->T,A->T,G->C	T->C	GTGGGgACTAAACTACAAGTGATTATAACCAAgCTGGGGCTAAGGATtCAGGAtAcAGGGGGTGTGGTGATGGGTGCACCGCTTGTTCAACCCGGTGATCAGCACTTCTGGTTTGGACGCCCG	GTGATGGGTGCACCGCTTGTTCAACCCGGTGATCAGCACTTCTGGTTTGGACGCCCGCGCTTCTTGCTCTTCCTCATCCACTTTGcTTTATTCCAGGTAGTTCAACTTGCTAG
		20	42	0.0109	SNP	WT	A->G,T->G,C->T,A->T,G->C	-	GTGGGgACTAAACTACAAGTGATTATAACCAAgCTGGGGCTAAGGATtCAGGAtAcAGGGGGTGTGGTGATGGGTGCACCGCTTGTTCAACCCGGTGATCAGCACTTCTGGTTTGGACGCCCG	GTGATGGGTGCACCGCTTGTTCAACCCGGTGATCAGCACTTCTGGTTTGGACGCCCGCGCTTCTTGCTCTTCCTCATCCACTTTGTTTTATTCCAGGTAGTTCAACTTGCTAG
		21	40	0.0103	SNP	WT	A->G	-	GTGGGgACTAAACTACAAGTGATTATAACCAATCTGGGGCTAAGGATCCAGGAAAGAGGGGGTGTGGTGATGGGTGCACCGCTTGTTCAACCCGGTGATCAGCACTTCTGGTTTGGACGCCCG	GTGATGGGTGCACCGCTTGTTCAACCCGGTGATCAGCACTTCTGGTTTGGACGCCCGCGCTTCTTGCTCTTCCTCATCCACTTTGTTTTATTCCAGGTAGTTCAACTTGCTAG
